# Supplementary material for: Variations in salivary microbiome and metabolites are associated with immunotherapy efficacy in patients with advanced NSCLC
Source: mSystems. 2025 Feb 10;10(3):e01115-24. doi: 10.1128/msystems.01115-24 (PMC11915794; doi:10.1128/msystems.01115-24)
Supplement: Source data — of all main figures. [file msystems.01115-24-s0002.xlsx]

## Sheet: Figure1
Soure data of figure 1
Figure1A
	The compositions of bacteria in phylum level
	Others	0.056
	Bacteroidata	0.208
	Bacillota	0.335
	Actinomycetota	0.401
	Total	1
Figure1B	The compositions of bacteria in genus level
	Schaalia	0.011
	Haemophilus	0.01123
	Corynebacterlum	0.01308
	Neisseia	0.02683
	Veillonella	0.03441
	Actinomyces	0.05168
	Porphyromonas	0.06899
	Prevotella	0.11345
	Others	0.13278
	Streptocossus	0.23805
	Rothia	0.2985
	Total	1
Figure1C
	rank	species	count
	1	Rothia_mucilaginosa	276218
	2	Streptococcus_parasanguinis	69369
	3	Porphyromonas_somerae	58305.2
	4	Prevotella_melaninogenica	54526.7
	5	Streptococcus_salivarius	37665.4
	6	Streptococcus_mitis	27161.7
	7	Streptococcus_oralis	23112.3
	8	Neisseria_subflava	17998.1
	9	Actinomyces_graevenitzii	15561.8
	10	Prevotella_pallens	15320.5
	11	Streptococcus_sanguinis	15042.4
	12	Veillonella_parvula	15012.6
	13	Rothia_dentocariosa	12281.8
	14	Actinomyces_oris	11215.5
	15	Actinomyces_odontolytica	11001.1
	16	Actinomyces_dentalis	10871
	17	Streptococcus_pseudopneumoniae	10424.3
	18	Veillonella_atypica	10184.8
	19	Rothia_aeria	9994.46
	20	Haemophilus_parainfluenzae	9921.47

## Sheet: Figure2
Figure2	Soure data of figure 2
	Patients number
	NR										R
Species	NR10001	NR10002	NR10003	NR10004	NR10005	NR10006	NR10007	NR10008	NR10009	NR10010	R10001	R10002	R10003	R10004	R10005	R10006	R10007	R10008	R10009	R10010
Streptococcus_oralis	56793.5	16368.7	29281.2	791.734	52001.2	26241.5	9562.17	37725.7	20157.1	72970.4	7603.3	5679.56	7838.11	2734.3	21544.2	20132.2	41671.7	3800.31	21971.4	7377.9
Neisseria_subflava	7910.45	3056.53	20.4087	3530.65	4289.28	10241.3	13435.3	393.307	7702.34	16263.3	16346.2	398.49	25842	81832.8	5673.03	58894.2	51035	13632.9	25713.7	13750.1
Granulicatella_adiacens	30943.6	2047.98	7890.85	13780.7	3150.92	9020.8	2426.83	8025.65	8456.1	17585	963.819	2635.95	6050.32	2401.86	550.702	5809.29	8741.44	158.163	6461.52	8392.66
Neisseria_flavescens	580.627	191.491	1.96855	553.07	556.305	647.18	1961.51	48.8005	1036.72	2451.26	2433.98	41.2846	3650.59	10696.2	947.449	7512.02	7096.93	1921.3	3510.73	833.884
Neisseria_perflava	1071.16	398.179	1.40611	417.461	521.745	1246.6	1865.61	43.0366	1086.47	2007.95	2093.93	47.9648	3257.02	10065.4	663.995	6911.06	7239.74	1712.13	3729.2	1381.68
Actinomyces_meyeri	432.957	462.36	2928.16	1873.54	1654.37	943.28	3542.67	501.539	2148.76	503.773	3869.5	2991.58	2869.79	4009.51	1645.81	2704.33	1609.03	2888.82	2605.89	2258.34
Actinomyces_hongkongensis	292.174	178.363	927.751	669.38	656.683	1052.59	1863.05	285.587	781.619	774.846	1521.33	12145.5	1118.68	2450.89	532.348	901.442	431.852	1189.56	969.418	1093.37
Actinomyces_georgiae	125.539	99.3581	662.438	491.832	483.489	602.88	1055.25	167.664	512.672	337.737	1028.69	5120.82	778.696	1322.57	381.42	600.962	332.92	587.614	689.169	646.283
Neisseria_cinerea	264.984	86.0606	1.08471	197.168	173.981	278.677	732.586	57.5529	284.957	650.546	645.11	20.1651	1063.7	2957.09	229.809	2203.53	1829.07	555.268	926.918	275.405
Neisseria_meningitidis	179.985	63.7398	0.522269	147.856	132.894	202.884	837.632	55.8024	221.856	544.866	490.843	12.4061	848.26	2508.43	200.619	1702.72	1739.18	399.269	716.697	228.378
Neisseria_lactamica	110.1	42.4706	3.45501	112.121	89.7622	127.524	423.773	53.4542	114.014	298.494	247.358	17.9246	484.318	1920.28	110.56	1001.6	789.325	296.088	354.657	128.98
Neisseria_polysaccharea	106.705	43.2169	2.16943	117.197	87.3638	131.817	368.473	38.1694	144.218	285.766	207.867	13.9413	442.805	1527.62	87.7647	801.282	1045.62	220.692	488.572	122.402
Lactobacillus_fermentum	0	0.814133	0	0	0.393176	0.685419	0	0	3.44643	51.8201	18.1558	32.2393	3.75004	4.38143	2.09893	100.16	0	2936.2	1.96629	52.2972
PFS（months）	5	9	8	4.75	7	5.5	9	3.5	4	8	11	10	12.25	13	9.5	11	10.25	12	10.5	10

## Sheet: Figure 3
Soure data of figure 3
	Patients number
	NR										R
Sample	NR10001	NR10002	NR10003	NR10004	NR10005	NR10006	NR10007	NR10008	NR10009	NR10010	R10001	R10002	R10003	R10004	R10005	R10006	R10007	R10008	R10009	R10010
group	PD_L1_low	PD_L1_low	PD_L1_low	PD_L1_low	PD_L1_low	PD_L1_low	PD_L1_high	PD_L1_low	PD_L1_low	PD_L1_high	PD_L1_high	PD_L1_high	PD_L1_high	PD_L1_low	PD_L1_high	PD_L1_high	PD_L1_high	PD_L1_high	PD_L1_high	PD_L1_high
Neisseria_subflava	7910.45	3056.53	20.4087	3530.65	4289.28	10241.3	13435.3	393.307	7702.34	16263.3	16346.2	398.49	25842	81832.8	5673.03	58894.2	51035	13632.9	25713.7	13750.1
Neisseria_perflava	1071.16	398.179	1.40611	417.461	521.745	1246.6	1865.61	43.0366	1086.47	2007.95	2093.93	47.9648	3257.02	10065.4	663.995	6911.06	7239.74	1712.13	3729.2	1381.68
Neisseria_flavescens	580.627	191.491	1.96855	553.07	556.305	647.18	1961.51	48.8005	1036.72	2451.26	2433.98	41.2846	3650.59	10696.2	947.449	7512.02	7096.93	1921.3	3510.73	833.884
Neisseria_meningitidis	179.985	63.7398	0.522269	147.856	132.894	202.884	837.632	55.8024	221.856	544.866	490.843	12.4061	848.26	2508.43	200.619	1702.72	1739.18	399.269	716.697	228.378
Actinomyces_meyeri	432.957	462.36	2928.16	1873.54	1654.37	943.28	3542.67	501.539	2148.76	503.773	3869.5	2991.58	2869.79	4009.51	1645.81	2704.33	1609.03	2888.82	2605.89	2258.34
Neisseria_lactamica	110.1	42.4706	3.45501	112.121	89.7622	127.524	423.773	53.4542	114.014	298.494	247.358	17.9246	484.318	1920.28	110.56	1001.6	789.325	296.088	354.657	128.98
Neisseria_cinerea	264.984	86.0606	1.08471	197.168	173.981	278.677	732.586	57.5529	284.957	650.546	645.11	20.1651	1063.7	2957.09	229.809	2203.53	1829.07	555.268	926.918	275.405
Neisseria_polysaccharea	106.705	43.2169	2.16943	117.197	87.3638	131.817	368.473	38.1694	144.218	285.766	207.867	13.9413	442.805	1527.62	87.7647	801.282	1045.62	220.692	488.572	122.402
Granulicatella_adiacens	30943.6	2047.98	7890.85	13780.7	3150.92	9020.8	2426.83	8025.65	8456.1	17585	963.819	2635.95	6050.32	2401.86	550.702	5809.29	8741.44	158.163	6461.52	8392.66
Actinomyces_hongkongensis	292.174	178.363	927.751	669.38	656.683	1052.59	1863.05	285.587	781.619	774.846	1521.33	12145.5	1118.68	2450.89	532.348	901.442	431.852	1189.56	969.418	1093.37
Streptococcus_oralis	56793.5	16368.7	29281.2	791.734	52001.2	26241.5	9562.17	37725.7	20157.1	72970.4	7603.3	5679.56	7838.11	2734.3	21544.2	20132.2	41671.7	3800.31	21971.4	7377.9
Actinomyces_georgiae	125.539	99.3581	662.438	491.832	483.489	602.88	1055.25	167.664	512.672	337.737	1028.69	5120.82	778.696	1322.57	381.42	600.961538461538	332.92	587.614	689.169	646.283
Actinomyces_odontolytica	1564.08	1443.42	18312.5	8226.03	9976.14	4708.68	19935.3	3922.01	12078.2	3591.45	19992.5	12714	17782.1	17188.9	16560.3	11919.1	9855.01	6461.94	11289.5	12500.2
Prevotella_maculosa	157.854	326.332	7.03055	496.909	474.171	718.716	1547.82	21.5183	670.738	1035.27	519.464	2088.79	2638.94	216.776	441.752	600.962	322.794	776.544	873.483	402.387
Lactobacillus_fermentum	0	0.814133	0	0	0.393176	0.685419	0	0	3.44643	51.8201	18.1558	32.2393	3.75004	4.38143	2.09893	100.16	0	2936.2	1.96629	52.2972

## Sheet: Figure 4
Soure data of figure 4A, 4C
Positive ion mode
						NR										R
ID	Name	Class_I	Class_II	Class_III	Class_IV	pos_NR0002_1	pos_NR0003_1	pos_NR0004_1	pos_NR0005_1	pos_NR0006_1	pos_NR0007_1	pos_NR0001_1	pos_NR0008_1	pos_NR0009_1	pos_NR0010_1	pos_R0001_1	pos_R0002_1	pos_R0003_1	pos_R0004_1	pos_R0005_1	pos_R0006_1	pos_R0007_1	pos_R0008_1	pos_R0009_1	pos_R0010_1
Com_1_pos	Sodium [dodecanoyl(methyl)amino]acetate					16947694.03376229	2932981.141269774	2742237.202637149	1932730.9195012357	3548262.6357411905	65477784713.92775	5641801.234677969	22894919.491242867	4718067.097523195	30119189.116874184	5861369.370857894	3263438.966005756	4886042.908634544	3437103.28727797	300812076.6484296	2064838.3447101477	3078875.760130893	40876223.69942687	3310855.5472031008	2153763.788000758
Com_10023_pos	DQH					1073007.149110907	242215.3978737684	434843.9854969109	3022287.7897981005	312404.7538780248	923851.5522487012	417660.0939689252	503370.6756461366	3098051.955146798	5729494.243761663	294897.5927617415	6430529.445900677	7366779.328040312	9469154.801014988	4083962.374994919	8537629.724109363	469285.9314273626	422537.0575287647	6540133.874935729	830458.1704750716
Com_10036_pos	3-hydroxy-4-methoxy-[2,2'-bipyridine]-6-carboxamide					4822884.201481697	1750827.436204499	3241289.576458984	7694010.1443500705	3237431.14308538	2434359.733732565	2228873.0131295966	2255257.696077408	17964627.474989053	1816311.522912386	2513872.69514827	2129267.731368766	6078415.950473466	4593597.522280236	1445423.970189853	3224370.8852712424	3230751.6721189697	1115699.3633323847	1844845.7062588392	4583981.244609416
Com_10040_pos	N,5-diphenyl-1,3,4-oxadiazole-2-carboxamide					2355451.26343013	2979824.464939586	20090802.15534028	16152711.757517971	10449656.854626523	4990546.653341984	2436456.2678607814	3455503.181556286	12649369.352684535	3562484.843557882	4053535.1144241258	7753535.034120415	7407056.240974408	13633270.688184949	3054019.130297298	17762427.161519744	4120187.167697212	4162483.9839373855	13720865.17917447	8413532.560472878
Com_10054_pos	SMK					942701.0091058916	1312217.1206638485	1508416.2191065662	2010872.019176796	4091221.786069805	313900.4147710677	4438264.66705931	1240781.4543623824	817106.7117148058	968096.6042264648	18930029.88225982	1942482.0936582976	6098327.252438284	3228929.515965104	1404181.5874240329	1706583.9421293922	565210.7009194812	1491345.516154844	728706.3382186797	1772453.015529445
Com_10073_pos	(12Z)-9,10,11-trihydroxyoctadec-12-enoic acid					7011120.82045011	1498009.3711384567	2658798.793925362	2417713.8985415245	4622404.588308644	2041198.0262116687	1185020.7309038746	1784799.8748480813	11656261.936439965	1696626.1419246274	2462794.9884932893	20555094.769947145	3975033.831720719	8397382.015888056	3411406.3915231107	12477465.768884324	2122498.683340587	6584430.055634506	3902487.633720221	22837437.98097316
Com_1010_pos	Benzamidine	Benzenoids	Benzene and substituted derivatives	Not available	Benzene and substituted derivatives	8192861.816811977	46428181.683730006	213202147.42605725	64125381.56104422	881490.0063798071	344723527.343832	1316515.0824242043	89525246.19011155	271883060.9972652	74330632.85778148	309965010.5545839	1747201.3393965978	50931489.66419633	10716041.17923315	111509339.333062	137733608.33481532	151557941.92093673	76925555.69397031	15928937.977704003	53272350.077699885
Com_1011_pos	Pyroglutamic acid	Organic acids and derivatives	Carboxylic acids and derivatives	Amino acids, peptides, and analogues	Alpha amino acids and derivatives	110279766.25385956	107869757.00363544	188563583.1538755	156394634.56430507	132660498.01122552	248421353.313795	101225079.33738536	72765966.0398109	285550284.9460543	130749938.78819346	264575739.9227453	224324971.683004	188579953.93754196	193902829.8381985	248261455.1057148	219732402.9680896	131556338.74839108	108364696.35862654	229123806.64692608	271454379.59291035
Com_1012_pos	D-Proline	Organic acids and derivatives	Carboxylic acids and derivatives	Amino acids, peptides, and analogues	Proline and derivatives	147018277.2728778	88160048.73488326	210050907.12216085	271735526.3230046	175567733.30913547	87158677.04844114	117980437.85868806	115226480.40151817	236202606.6055508	125397430.06931336	9.91149e+07	122289780.37892072	237967978.16441187	387321837.6995874	75721144.64351615	274629902.24516773	177651236.11739856	76448692.40744026	180467648.77154616	182067189.78672028
Com_10120_pos	N-Carbamyl-L-glutamicacid	Benzenoids	Benzene and substituted derivatives	Diphenylmethanes	Diphenylmethanes	3899570.555241525	2872646.764205416	6028720.4680847	9362319.806443775	15099834.300868014	13517765.278544253	5817484.774044363	3373046.167280064	17665175.69065822	9560667.598022109	6877418.492527196	4511648.65086935	23139214.124049287	18775904.127244312	5311422.831259091	5188038.994004428	19996495.59492565	5151248.658045664	8229210.768738075	28012826.009665214
Com_10121_pos	Cer-NS (d18:2/16:1)	Lipids and lipid-like molecules	Sphingolipids	Ceramides	Ceramides	999077.8482865064	495427.78414964647	877073.7667904233	17450465.196051378	930713.5842366124	1644200.9798697822	1713254.2849316627	1376319.0350527614	897441.6712707379	1537440.7732073998	545480.6248845122	1184199.6700130654	747600.098914116	706581.056652006	781614.2723174611	580109.3466041494	10641867.719681716	1281932.3800376626	1403540.2783285198	793845.7016421653
Com_1022_pos	N-(5-acetamidopentyl)acetamide					5846147.5813730415	20920489.551488142	120516270.51310538	142285169.58674073	37496990.71298844	637685915.9392235	8662637.072974207	5555442.892736549	106705901.61416867	37634065.43014758	38602346.98055769	44203088.33671898	66833109.91395796	513197071.1334375	17165662.941521958	152259495.18024704	35517983.122287296	54085025.3206758	39782461.60214387	34372592.93605722
Com_10224_pos	ACar 24:0	Lipids and lipid-like molecules	Fatty Acyls	Fatty acid esters	Acyl carnitines	4666252.754474373	153676.8146188318	6066444.970492443	10410797.048433429	286577.3191272403	327215.6725407058	275702.4297738505	429488.464535511	605064.7967121496	295930.16860426497	158273.39124886974	264232.2683279926	310208.6898038435	192409.88641529804	224254.15022652192	5881143.365005394	386960.5966149777	326529.5142875525	395144.9366129335	211149.9916755356
Com_1024_pos	FQH					438993222.9317899	1022158.9645742042	362973.3172667499	297861.9960125613	263219.54381972994	382374.6220573863	395034.3654631186	260174.08655559635	391031.8095980163	381928.5712645386	275256.93546769005	410149.9242115367	389433.0624238068	349969.2491034609	313878.01307332393	213976.26269084064	450577.42678846174	353669.99192176625	454641.6205992272	299065.9269204455
Com_10265_pos	3-pentadecyl-4,5,6,7-tetrahydrobenzo[d]isoxazol-4-one oxime					635844.9786039527	351891.4903756078	3155188.151129654	1978485.8206651493	348663.1509820326	677058.1486618577	506542.2159830208	309894.0734905286	1234048.3815772482	531698.2776311379	274367.9203215702	381017.94537270046	374280.98760262434	363423.0060654061	433994.5931262416	1014595.227009592	521019.8920520217	392702.383022505	854777.3649216258	468849.178504478
Com_10317_pos	ACar 24:1	Lipids and lipid-like molecules	Fatty Acyls	Fatty acid esters	Acyl carnitines	1771905.8734856565	434230.2203011991	7121236.109306531	10104010.633333748	767801.7809113602	1041402.5631374604	796851.8745452802	624186.8944471005	906172.6805109532	946832.796779794	591509.3166448969	878512.9493279404	1007387.7434085052	982309.1163546678	875063.3049058127	6367344.250390473	1172661.740158609	895987.4095042497	1590605.3050691783	966423.092185828
Com_1033_pos	Oleanolic acid	Lipids and lipid-like molecules	Prenol lipids	Triterpenoids	Triterpenoids	436606060.94478655	1142199.376265756	764294.3045041591	543107.6396466601	554370.7481773593	766548.6355903753	836349.0495583256	617850.5011424775	726193.4894592832	850550.867304134	520863.5002477194	862574.5000317419	795027.4898131111	738419.9892987453	838623.7992917615	494064.4273554608	769619.6626832855	714455.2420143272	1039322.1955600958	1893217.0341509352
Com_10332_pos	Tyr-Tyr	Organic acids and derivatives	Carboxylic acids and derivatives	Amino acids, peptides, and analogues	Peptides	1138996.8269474	3301627.280263746	23121155.87517392	15767441.267768398	7335296.154936822	3362269.28089782	3735300.224955285	1219941.0615412924	8301855.984807312	4040742.2905798936	6809520.06929638	6283326.493660361	17174149.810365703	24590899.073127624	1438002.092914996	14084915.780672893	10510461.63007954	3906467.481676672	14613832.0302974	8238072.098768799
Com_10336_pos	6-Methylquinoline	Organoheterocyclic compounds	Quinolines and derivatives	Not available	Quinolines and derivatives	5995780.7656878885	5831788.725591428	14429491.004457273	11424102.30262996	8897179.43855758	10498598.356920809	6234762.08956962	4680339.491159105	9944573.867384931	14503170.554993352	6483789.981612466	32846566.36623815	13354647.57233905	20406725.71194979	8806693.80603162	16512258.924427046	11628432.847034892	7303453.144417388	12948140.87401557	10279973.607156271
Com_10398_pos	N-Acetyl-D-tryptophan	Organic acids and derivatives	Carboxylic acids and derivatives	Amino acids, peptides, and analogues	N-acyl-alpha amino acids	694819.0621106499	650909.4884691875	540340.0242289611	994086.8998633744	729568.0200413526	545997.6796849577	719677.1663877531	980997.3836209732	468171.6725646195	1060885.6428008757	673754.0510622516	1112456.4931184435	972719.353005279	683986.7210546108	1335581.8183287317	16789790.88491917	579408.2505476613	565862.5298001058	881816.2941777717	447630.4498686243
Com_10410_pos	Lidocaine N-oxide	Organic acids and derivatives	Carboxylic acids and derivatives	Amino acids, peptides, and analogues	Alpha amino acids and derivatives	874801.2947511475	1981937.09363301	922844.5128467936	514229.9108299071	775427.0565666608	706449.8500245233	1828516.428967368	23141882.822626207	829186.1501881855	1085966.4647410691	3020863.078742131	2694638.167190615	1285151.7116051791	972628.0974111932	1570622.2913019178	601873.868743093	930274.2703118935	1368436.0489888382	973690.2562568216	656801.3968351692
Com_10424_pos	Deoxyadenosine	Nucleosides, nucleotides, and analogues	Purine nucleosides	Purine 2'-deoxyribonucleosides	Purine 2'-deoxyribonucleosides	5508877.485795426	3118292.92785153	12843547.096921088	16645415.295706874	11521084.57693073	5449602.067369591	6419405.016212674	4871765.635354744	13546446.724300282	6864605.140620656	4545762.361189214	6305679.530333147	10736484.36366374	25162842.36300377	5464451.198229231	16116463.286690513	19473792.56238037	5977976.561477665	31902693.636010084	9803750.662747866
Com_10468_pos	PE (13:0/13:0)	Lipids and lipid-like molecules	Glycerophospholipids	Glycerophosphoethanolamines	1-alkyl,2-acylglycerophosphoethanolamines	1500746.6555003757	1060799.6953492772	1670614.6341924174	16535569.118951367	2129447.908225937	2219081.337523313	2829882.9933398343	1773296.7484770203	2146164.376612268	2185921.856375552	1201241.7934432707	2163246.5039813304	2149840.930969126	2248589.202216156	1904298.3038584013	1232672.3056105175	19304107.132087115	2854783.8543437663	3456846.752383816	2216291.4288851293
Com_10513_pos	ALK					1665192.3001423965	3658590.3890029774	14362730.391120167	5132493.767243188	5872120.796895136	1771004.5565234844	1927225.0409674365	3011860.6698859744	5316726.489916673	2383182.3705611606	9046179.020862771	6788449.630121524	8457480.427424924	20215645.1318226	2709350.547029345	16546974.718737638	2036561.8764100317	3460313.3691949337	3888248.432395063	2278698.409067822
Com_10574_pos	2-Amino-6-methylmercaptopurine	Organoheterocyclic compounds	Imidazopyrimidines	Purines and purine derivatives	6-thiopurines	1437436.4047275777	298850.48054683686	5566265.360347098	5132820.755298984	1858305.9421477204	604567.8663007258	684997.2107694172	364580.3391795879	5891593.205303887	566380.6022061068	454013.2383296226	631815.1668585857	709172.1736004939	4051542.933321621	326912.15053040965	9152502.870545955	1051027.4063912106	1071596.681424767	2200541.759557553	1135531.1447764563
Com_10597_pos	PE (17:1/17:2)	Lipids and lipid-like molecules	Glycerophospholipids	Glycerophosphoethanolamines	1-alkyl,2-acylglycerophosphoethanolamines	916586.1060885652	374247.3973359399	1093466.4568046434	2977041.0876281266	768651.9904203943	1007616.011402309	1043146.4302970696	1176035.0004863949	1606962.3880597337	1666252.5992674455	996346.24194647	652215.928693708	663156.4402529331	1017753.6755042074	808380.5701547142	612265.575579167	5514418.511051406	832931.7593487923	1075416.3927440264	593671.0018439419
Com_10613_pos	Levodopa	None	None	None	None	24950482.12777033	4813207.6360947965	6318102.987096118	2750038.7141581783	4770132.816525638	4323846.128644648	6094207.269489814	8010517.868666206	5365526.612064593	4012601.4283046415	2741376.358057424	8039051.356651268	4194499.928982415	6051073.091548488	5348755.352515283	4566943.861546247	3907409.4200241063	3679718.2863978655	6629914.091543308	2925753.9669963503
Com_10617_pos	Quinine	Alkaloids and derivatives	Cinchona alkaloids	Not available	Cinchona alkaloids	3030832.166901015	2181925.068566245	1964529.4139067417	1234942.838815824	1276381.0280273212	809183.3474551202	5473145.188219434	8144553.403139561	1158424.1979200365	4453219.840173984	4255347.180075781	1914031.9341401465	2949849.8273211336	1923120.53336054	9388646.057549337	1835082.5000571948	977071.3753315692	3668353.627267329	1120353.9681260611	1659173.8732176253
Com_10618_pos	3,5-dimethyl-1-phenyl-1,5-dihydro-4H-pyrazolo[4,3-c]quinolin-4-one					1548199.3127214904	1754984.133453182	7837781.540037472	5247483.205558195	3939926.540374759	2094622.959825371	2407953.7064485536	1886884.0451115156	7169439.457459572	2745542.5098814648	2851609.8816723805	3539165.699423779	11554202.852375226	22920527.48055519	2418064.3220070223	16284153.154167088	6892663.891346332	5.4266e+06	4940723.272593701	4974638.872627452
Com_10636_pos	Dihomo-γ-linolenic acid methyl ester	Lipids and lipid-like molecules	Fatty Acyls	Fatty acid esters	Fatty acid methyl esters	395495.8708140597	234861.6820025608	24499589.029009707	7048035.03281874	410288.7685534351	1000750.850734454	1716269.319236055	544513.2915922165	965367.4025444156	2342187.778907815	233749.24658561544	373957.6707442764	436649.4171709912	390151.9649668692	320856.8373190135	2551031.416887368	700757.0871443808	552330.9911858672	595829.1940851533	357410.7641367691
Com_10676_pos	PC (14:1e/3:0)	Lipids and lipid-like molecules	Glycerophospholipids	Glycerophosphocholines	Phosphocholines	4076982.525004373	431707.4845297904	4831698.309457623	10750020.413889064	579915.7558195844	1504413.154233305	1459467.641162405	4715978.700932335	2488158.371791952	17434803.736628998	738457.5586828362	1248911.4093294437	485510.0967239353	444386.1323486108	440174.704937545	11390890.549436085	3827900.215446372	2099182.350593181	809576.7336796994	596972.6122309397
Com_10693_pos	L-Alanyl-L-Lysine	Organic acids and derivatives	Carboxylic acids and derivatives	Amino acids, peptides, and analogues	Dipeptides	2926278.4822984245	2128536.369361149	10248320.22321732	10772907.469393792	8332754.493186301	8800496.964077115	2520093.7095127944	1896350.102518218	13624412.557804056	3117220.480522846	9574360.853211414	3917830.4654534394	21002202.7786615	18675266.59482617	3785522.162186301	16146297.537033474	3940037.348886151	3700777.8740326394	5266381.525247286	7663880.042921884
Com_10699_pos	QKK					1987461.6589069944	3021287.4262454505	6708398.768585825	6034922.699919635	5389337.510649985	4161383.508766504	3323156.610883129	997813.8186371424	4325642.731298586	3328492.472824845	17225106.10535597	6270113.788310748	17636443.43523961	11909912.762065316	3124394.4956204067	4749699.576236747	4440804.728681081	7362252.17440211	4099417.654727895	6991854.217147589
Com_107_pos	18-β-Glycyrrhetinic acid	Lipids and lipid-like molecules	Prenol lipids	Triterpenoids	Triterpenoids	3727776009.8628416	8680587.11965527	6026598.986405851	74106286.29768366	1128230.8823377618	1161800.114924018	1874806.546523491	1202309.664840325	1807135.166030967	1186612.4522281468	573768.9975646434	1242623.601829583	1077602.4578478443	2994818.3400849258	760740.662427702	53781714.16951767	1010969.7361030022	1221070.7670468723	1826351.6527612535	1071429.087029022
Com_10727_pos	All-Trans-13,14-Dihydroretinol					1796645.0342080498	694144.8557673432	6611237.143698573	13331572.018586293	773049.3852023827	1476237.0163653078	1466724.488382268	785086.8607342164	1899870.273455199	2307760.232528071	1194532.5836145726	864035.1226104605	1978777.7077583715	1697015.384561479	1220255.3649399371	16080841.27126175	1339049.3834276071	855528.2137414609	1687771.4354587847	951243.8982546882
Com_10742_pos	PE (14:1/15:1)	Lipids and lipid-like molecules	Glycerophospholipids	Glycerophosphoethanolamines	1-alkyl,2-acylglycerophosphoethanolamines	1484282.3604105136	789981.6294857386	1527615.7548943711	15975057.353483433	1581679.994977353	1818936.1328612808	1611776.5402867638	1119835.7554021953	1234239.7435966856	1790511.014254856	656529.0255902272	1274479.7826015544	1310680.835682355	1241892.8979483326	1040553.0829215068	850966.908641886	7801197.094738421	1679825.1486531517	2067817.7284042125	1124156.3390242711
Com_10765_pos	PC (14:1e/2:0)	Lipids and lipid-like molecules	Glycerophospholipids	Glycerophosphocholines	Phosphocholines	2456463.474799056	409565.3312879098	10913633.744148446	15881970.449506693	492315.70819444366	867421.1118808477	1532852.4703171945	14334117.505163789	3062262.970311576	7315061.545138282	532492.3484934545	2543047.1298016324	524276.35500031663	569072.2845206852	546997.3493509468	12224626.12747861	2679343.31033828	707357.6004381449	732364.0269246415	443163.5209046345
Com_1077_pos	Ala-Ile	Organic acids and derivatives	Carboxylic acids and derivatives	Amino acids, peptides, and analogues	Dipeptides	39036675.771492	44768048.95366456	275324184.56501555	227068832.205035	213375224.2294989	51826709.663806684	73207587.00612609	13340951.26469053	109191055.58242618	28292012.25852935	227234815.68547603	99724468.07371056	243741638.56919724	493717796.4161178	22753912.241348807	274253039.2484394	87872797.43014547	53786791.42313597	160352126.06797573	112568950.56583212
Com_10783_pos	Carnosine	Organic acids and derivatives	Peptidomimetics	Hybrid peptides	Hybrid peptides	6683136.059095662	2406290.003617164	6463063.305751069	9617367.193243347	20223270.267506454	2569297.560918946	8981007.794166192	8727129.796334809	5307590.378163156	4380582.101903393	7791989.468604545	12977817.16871265	11011553.76589145	20491779.19427253	2229911.5857104906	3554039.626624746	3706275.6925331815	3128991.8452929584	7049781.556083479	8935143.029765237
Com_10808_pos	4-oxododecanedioic acid					1088383.312310343	1223346.7693730134	18474341.458718613	15476157.858252438	7311393.717332952	3341249.4282907844	1095122.1850243944	1527389.2605259242	11784738.986924192	2373651.6237675403	1664286.5699678438	3494487.422203922	7290276.733731794	11716970.289084546	1376434.2833339365	15898004.041799186	3118455.477502955	2023076.1683713049	10146351.56423347	10522497.856483825
Com_1082_pos	N-Oleoyl Glycine	Organic acids and derivatives	Carboxylic acids and derivatives	Amino acids, peptides, and analogues	N-acyl-alpha amino acids	29400300.556306697	8052566.679362984	226181497.1322599	223499828.7672345	4451845.328688662	59305045.10900688	15798612.33639134	13054565.88347584	67702634.17564628	31550092.291445587	22502930.518097643	2183203.595985072	9925746.378131157	11625313.776876563	13623618.630862515	149414514.8908674	57298599.95344602	9722477.755537365	8344257.533765052	9448994.180318482
Com_1083_pos	gamma-Glutamylleucine	Organic acids and derivatives	Carboxylic acids and derivatives	Amino acids, peptides, and analogues	Dipeptides	129995725.05592965	176542015.3515238	309783687.80206144	139635990.7016102	78190829.452071	152500186.0408156	75352862.80524272	35979247.65737767	308795707.64041394	75978682.78103347	82359673.88244505	158882512.7015185	101333638.9823775	379060215.0283114	49442308.60577703	218264839.77504656	84421514.1751862	136891051.3357945	106677840.34878252	125046303.3993393
Com_10854_pos	2'-Deoxyadenosine-5'-monophosphate	Nucleosides, nucleotides, and analogues	Purine nucleotides	Purine deoxyribonucleotides	Purine 2'-deoxyribonucleoside monophosphates	462625.1269714641	2185035.7589546368	23801764.382876005	8612328.06723145	5891382.789185213	5501240.497988489	1093297.725512646	459156.5822337337	3269603.9857298653	712163.9802583411	488531.4476108783	17592102.033986848	5308634.805415484	10199903.61241774	1154956.153778813	1385321.562264939	1876064.9332797765	576491.9349028042	1815486.838723494	3812991.305093936
Com_1086_pos	Skatole	Organoheterocyclic compounds	Indoles and derivatives	Indoles	3-methylindoles	813127.7301393928	800978.7246132233	1335931.283266688	1001213.3197316052	1346634.7073349757	729526.2087861183	878989.3507132846	984906.4231966152	1787964.7010335498	1135487.9157641365	1283267.083036907	526506015.17992926	1661272.368017959	1446631.3016392502	1262169.2830661074	1554366.148429471	1191400.1026753928	1196209.6199925288	2165889.995441885	1788404.3386822252
Com_10885_pos	N-Cyclohexyl-N-methylcyclohexanamine					1736791.3060916087	1634415.6661934487	1745274.2220765464	15665417.338980293	1215180.4633261613	3550159.7378207995	1966125.5925330247	2382734.019199075	3114674.4010490444	2647427.510749356	1201408.6934588775	2814906.568038333	3549073.5541666267	2921554.8384766364	2494032.878997718	1060298.8759806396	3559371.685677941	2864557.4221937675	3493070.655293436	2084598.061281805
Com_10905_pos	N,N-dimethyl-9H-purin-6-amine					2677441.657287657	1558147.8852296344	1618136.433780752	1533317.3571176983	1253514.3725972786	1107094.813152095	4634923.385529869	1894949.4115467835	2289288.151760608	2281892.310243366	2724511.405219157	2438627.9634525194	1325665.205931834	3219632.1547580985	1485618.7673179058	15705145.990756463	843540.244063925	2378613.473081588	1119861.0710571737	1198122.8035842571
Com_10924_pos	Cystine	Organic acids and derivatives	Carboxylic acids and derivatives	Amino acids, peptides, and analogues	L-cysteine-S-conjugates	23951036.112533104	1440499.1758273577	2436094.936197781	1776855.9980778582	2255498.3064914662	3597618.0957695767	1509287.432837532	1370752.656857358	2578496.106190881	3689082.676267585	1965076.8699391864	4333702.229289717	4055589.003668938	6108988.526219325	2850479.9284925666	3869367.99862692	5639840.664761701	3353690.212821204	4514371.891319561	2782524.161758358
Com_10934_pos	GRH					1321956.4172213452	13600506.823739076	5544733.572412435	4345325.481049056	5904758.2550683785	3705768.611755804	5314774.2671403205	15072570.176738722	3702969.855321528	7685080.0924325455	2391821.1120410664	18172356.466497224	10064992.97137666	6807580.115117237	4122921.011565111	4081490.124744908	3009636.5589496954	4576471.725119336	3151299.8724087547	4992682.766096606
Com_10940_pos	2-(4,4-diphenyl-1-piperidinobuta-1,3-dienyl)phenyl acetate					1962746.587376841	7526757.792420763	19032376.42649788	13956553.885988982	6911753.652649475	2675184.8899288643	18429423.965513468	1766485.7885119773	9192218.024544615	1670575.6162432667	14695374.94323517	10822145.085628824	15654294.253912557	21902369.731144305	2048487.787621569	15627680.48514246	3038782.874293607	5355405.596614812	3726940.130264156	13339429.667783124
Com_10969_pos	Citrinin	Organoheterocyclic compounds	Benzopyrans	Not available	Benzopyrans	6505550.460493457	3322495.208809255	5694806.807525596	4599152.954265888	4162191.509715895	9411788.581189714	4972076.880211839	5766938.071303212	8211919.821419329	6176773.053977255	4073625.064671814	9200983.264780749	11721215.84876821	9870063.798916256	11155980.974569038	5382914.201555169	12094897.671590324	7938955.981699538	12931059.500982856	7671340.41674284
Com_1097_pos	Threonine	Organic acids and derivatives	Carboxylic acids and derivatives	Amino acids, peptides, and analogues	D-alpha-amino acids	130387169.45172752	21419919.66596288	141776496.96957198	87626079.35393831	59922309.92894007	31211690.08090045	29781893.01568693	18194195.025558997	138243469.18464705	41024322.36534812	64946907.373278864	30740280.20312628	131478158.68039724	318454329.47637045	40100149.14552724	135944607.2016224	95057762.34585106	58149087.56178824	68701936.66357835	110819561.93516888
Com_11027_pos	L-Histidinol	Organic nitrogen compounds	Organonitrogen compounds	Amines	Aralkylamines	1235903.9973700424	1049892.7562158585	23293228.91773416	947641.3029766368	953256.070419791	8570823.15702459	1156966.3119143865	880334.7098677037	3455561.520414243	4336519.213964009	880862.1503405147	6832143.513147105	14226668.10261136	14383364.646589156	1202343.526098532	4481220.069507975	1943429.6739932525	3068227.656219198	1972728.067227617	1389063.04487057
Com_1104_pos	Di(2-ethylhexyl) phthalate					33877917.01892335	26762035.00566756	36295150.61781106	87756757.79307309	15393712.568107208	31250786.730359867	31257762.50741349	28209079.511741	26237542.293106973	27295406.70723623	138930595.0185505	23186073.886543542	32925295.349505145	22821566.61664885	28096412.08102806	266367323.0765264	35908605.62663036	28354715.02305055	35350434.99212465	25216876.719869465
Com_11053_pos	Oxoamide	Organic oxygen compounds	Organooxygen compounds	Carbonyl compounds	Aryl alkyl ketones	3334679.379446131	1907065.7304734115	3930681.4621489816	14744044.45398592	3098036.262221379	4458480.641649713	4011963.6817713776	2551867.0530615537	4118055.583813641	3463180.0665951325	1812715.986189844	29860078.966797862	4641179.142945164	3988087.014908452	2848045.5403487226	2285312.3410546607	4661718.973096982	2337347.1135093514	5363820.4080006	3835042.145809503
Com_11069_pos	RLH					11646118.916652955	4416717.204666313	1241719.1513266738	6313725.28289005	19483823.71305077	710627.0300273981	10214588.082284337	16922444.983800698	15839735.557834048	14045328.737889068	15409401.251442738	1984156.5529209776	16523137.785524666	2038065.568946362	8724870.299536576	1973393.6904211757	17120914.207889576	2100338.447787553	18738574.995875385	21061542.356725816
Com_11089_pos	23-Nordeoxycholic acid					4572671.592146451	331612.7084990728	753756.7189634831	4926261.904680865	489207.7803426471	518933.46846308187	500259.9382273434	470748.12220136327	633586.7349191444	702402.6617204573	388503.1179862477	345875.56621125294	552173.6099749524	426916.3078693956	340109.98162307846	15314281.32455828	727458.1528811653	416925.9916269977	751538.7961103292	423223.1200306494
Com_1114_pos	Coumarin	Phenylpropanoids and polyketides	Coumarins and derivatives	Not available	Coumarins and derivatives	222165050.0503184	123460874.39299645	185850430.853552	149165419.720369	58273949.855820425	116878516.20330782	92207144.58231844	189040191.18346956	121525802.52489825	190694373.2110936	281823636.64720374	109087639.4919213	100580593.08460476	275973857.567229	182642064.47059408	169363021.52840987	193294346.65241185	143888045.8023311	47982128.18492429	193706830.39143503
Com_11161_pos	2'-Deoxyuridine	Nucleosides, nucleotides, and analogues	Pyrimidine nucleosides	Pyrimidine 2'-deoxyribonucleosides	Pyrimidine 2'-deoxyribonucleosides	4625848.148911739	1050357.1396881589	22822714.25887532	6400744.609832304	3849521.1319522434	1455833.0566342026	1956330.6191706583	969159.5982387495	2372870.5239988607	1669885.284090374	3033989.024563706	1204275.287460283	6877201.264751494	19575663.29383551	1192620.262261453	4559668.0517055765	2830440.9703954947	1579705.1808513682	3467249.913271765	1989883.0133108457
Com_11177_pos	Orotic Acid	Organoheterocyclic compounds	Diazines	Pyrimidines and pyrimidine derivatives	Pyrimidinecarboxylic acids	2754548.4153901064	2476816.778134284	5974526.9081337545	8132637.975504371	6803386.391522061	8344983.267521638	1537681.8195934384	1585662.5726136947	13297092.084422352	6774516.187126609	2900616.6231429195	7447300.75733857	10567401.363449149	30151300.31365809	2243291.099091023	3657377.540849462	17214964.54039231	6406787.395330221	5420355.498289272	7484033.329665181
Com_1118_pos	4-Aminophenol	Benzenoids	Benzene and substituted derivatives	Aniline and substituted anilines	Aniline and substituted anilines	7698606.506991966	66303074.97509556	7202860.324415001	7881247.921914814	6807393.955001683	12773957.790300503	53977367.9338628	5690496.710863043	11848206.783881808	8965874.121073302	4048896.02776032	324717195.10509145	8967430.060224788	20665987.179448213	6539057.294663074	46047277.835173495	10817127.19809241	6378496.660015662	14146343.331094457	8126871.482012441
Com_112_pos	L-(-)-Methionine	Organic acids and derivatives	Carboxylic acids and derivatives	Amino acids, peptides, and analogues	Methionine and derivatives	111164515.99950498	32372426.70166905	1829331754.5766249	720101565.3862213	91020519.22244152	123947542.14606036	70810736.8838924	47070054.01246003	668881982.4738733	146150518.41448238	349068328.7113343	103720975.16681416	751166560.0884491	1581815037.746478	46796701.57444993	1550132989.445721	330875048.9799558	87552867.29134752	318532239.6486052	55382019.08758401
Com_11242_pos	Quinoline-4-carboxylic acid	Organoheterocyclic compounds	Quinolines and derivatives	Quinoline carboxylic acids	Quinoline carboxylic acids	2189157.5444285963	3919033.245633187	2646170.5923041906	4900418.385449142	2174014.9518937394	2093459.5640164504	3637135.674154249	2255548.297650201	9511062.541068733	2147363.149231741	1777456.3642759423	5328310.669444263	2660359.017425343	7059233.480704335	2835856.68331994	14990517.851925092	2499461.340244892	3620589.969509542	2861967.753873166	2052940.481619368
Com_11248_pos	SM (d24:0/12:1)	Lipids and lipid-like molecules	Sphingolipids	Phosphosphingolipids	Phosphosphingolipids	6265278.25342117	2106913.2142210384	3343919.7564185183	1626019.0080367886	1.90138e+07	25637804.898428302	6994131.544176807	3209163.7504301183	8163747.574279486	7955703.655087665	5333780.504818411	3322274.1074497364	934764.1590880648	2172698.6777352826	1567180.8282186685	3298777.901785478	9562123.19252288	1150907.3356782848	10389741.073930413	5759955.518446351
Com_11250_pos	Deoxycytidine	Nucleosides, nucleotides, and analogues	Pyrimidine nucleotides	Pyrimidine deoxyribonucleotides	Pyrimidine 2'-deoxyribonucleoside monophosphates	5701806.1102060415	5272148.327871462	8495851.931014506	9710998.903133933	13668919.593864156	4650162.303250102	8615087.085992536	5980024.890680475	21547895.639014207	6004108.396151152	13941012.263827758	12301184.18979229	9995556.971394029	9978735.41566522	4793828.268285882	8421760.414651394	4862736.892941506	8180335.346265032	11363146.33063523	23931709.771775875
Com_11270_pos	Acetylcarnitine	Lipids and lipid-like molecules	Fatty Acyls	Fatty acid esters	Acyl carnitines	8648940.546906844	4513023.41769333	6418879.537787515	3461065.725896229	3598096.391127332	14518999.104565123	8257433.21811595	5343227.92143009	7807487.26801388	6291573.712584579	7945406.484390098	8172596.810696175	16640962.952095049	8021319.388787493	7450907.659308142	10397319.834793318	6251480.70581169	14794878.38604445	5230698.626822663	4413913.154559634
Com_11281_pos	WQH					2897409.9436132847	2412489.5426469985	4684398.908690804	4377228.165916526	8701844.571592674	1524535.037847316	2343654.6531467205	3362665.9973734245	1656245.3863649226	3292919.835672835	2603532.135141788	4026932.7524279	5817021.3340499485	29804527.135109097	4585874.417274551	3251556.4143560342	1913015.4249032016	1927156.67116858	4920919.693280543	1868707.907994564
Com_1129_pos	Urocanic acid	Organoheterocyclic compounds	Azoles	Imidazoles	Imidazolyl carboxylic acids and derivatives	342503388.0286771	117411972.45193402	80943533.07501803	196691281.65191832	236553859.5675405	108460860.0758654	191852913.0073533	247746111.3025908	139981176.58059615	195670865.95990896	245155474.09122843	153730761.03765935	192676523.7321546	224806846.6204605	194618499.33283263	260830379.2855512	101799512.08908015	149100787.6106031	110013578.1574871	114695693.61811104
Com_1130_pos	6β-Naltrexol	Benzenoids	Phenanthrenes and derivatives	Not available	Phenanthrenes and derivatives	69481208.53965937	19651046.510037027	3065283.369719488	3748322.559931155	59337360.33467859	1190386.1375497929	22916218.03908368	359599834.79001606	8564448.755276581	55185369.82687709	155489937.4266859	24835221.80774664	14734463.501486074	6736266.496878981	106663130.80477934	3896040.799516385	2472267.862871303	11674747.558757177	20355435.691997506	75221389.48831259
Com_1131_pos	L-Ergothioneine	Organic acids and derivatives	Carboxylic acids and derivatives	Amino acids, peptides, and analogues	Histidine and derivatives	9931331.527479686	6659456.189810052	227853013.91816428	32755880.68007908	24448171.954763487	23634923.86721486	7459817.589642718	4953633.611183952	35413954.115051255	26813751.22157673	19728031.822663546	13360486.732377106	60019249.169920444	80157880.78331305	10358544.387804843	73492537.29503094	58108390.05750929	17649198.490029614	26962006.257804047	33173845.52684457
Com_11348_pos	4-(cyclohexylmethyl)-6-(2-thienyl)-2,3-dihydropyridazin-3-one hydrate					2758649.8671444613	5274671.8156655	10977332.855984036	13589728.710491134	17383682.80707568	4754766.073218005	19427741.375213303	11432822.881579794	11009105.211695155	5990196.627869331	9092554.43489369	7821864.596465908	10603721.200277248	18983573.183742527	4278740.602503797	14779286.99742903	7831704.981646192	2882812.333164884	4812953.437720599	11257394.440330535
Com_1136_pos	N-Acetyl-D-lactosamine	Organic oxygen compounds	Organooxygen compounds	Carbohydrates and carbohydrate conjugates	Acylaminosugars	32321676.277352445	84980069.90815568	26831271.2145257	122920968.46588597	99364355.50080387	91932932.71598896	83874523.37379341	87013676.12342227	45311086.797986805	288028885.9888312	62263225.62127268	155784733.6959294	166779854.26785848	52872471.055586085	100388442.2201712	53637519.03764953	84094329.21976626	474222939.74218553	20884645.83125041	42973842.05773839
Com_11393_pos	Galantamine	Alkaloids and derivatives	Amaryllidaceae alkaloids	Galanthamine-type amaryllidaceae alkaloids	Galanthamine-type amaryllidaceae alkaloids	1378126.0616282986	11809522.71315428	22175320.817216445	8566188.214495216	4930993.309591468	6176270.382900082	3859432.46894565	1583479.5316629617	3006218.0594123467	1286562.4881393462	12593469.31843023	5992807.942464441	4894279.531422319	22221407.77012021	1345764.991967599	7831085.742144765	1674900.5392279625	2845510.8219819344	3698340.794812124	3844687.2030086247
Com_1140_pos	trans-4-Phenyl-4-piperidinocyclohexanol	Organic oxygen compounds	Organooxygen compounds	Alcohols and polyols	Cyclohexanols	11237645.557495227	14301967.007839372	122130591.60885105	116777689.6888428	84924776.77198549	19982167.77300753	23677261.7972242	5930415.716491283	57725454.91400605	7496678.689562821	98733317.42457184	45239742.10064697	128384804.2841601	245425703.28345048	6455520.576246567	258557415.5601248	28452783.118081927	27203438.472366106	42268819.51939374	53147013.7782473
Com_11420_pos	1-(4-Methoxyphenyl)-2-propanone					3852131.654221288	2260282.5233015195	10580700.844917756	12801144.678710716	2025473.193125214	3294495.589362694	3664543.389326673	3987680.671050732	4613018.466697736	6592605.239495717	1785705.5912853344	2336594.561271287	4314465.45442964	2892214.6837691027	2491637.520706977	7086632.14760886	8408816.092108324	3304240.3197007263	3758158.3273158064	1787979.0026705696
Com_11427_pos	Metanephrine	Benzenoids	Phenols	Methoxyphenols	Methoxyphenols	6545552.760439225	7101987.602685636	11131848.804408912	6522576.021560307	4796619.152843878	9629260.322238378	4468215.070384334	5745902.988916456	9150712.329322454	7085702.354622979	4329952.879647076	20727009.42165322	10236355.117764603	8673323.51136129	7523382.693937642	13669064.286109312	8519625.95415029	12030571.627624892	8813991.536971532	7649712.703154278
Com_11539_pos	5-[(2-hydroxybenzylidene)amino]-2-(2-methoxyethoxy)benzoic acid					4081757.1138691534	2161532.095830391	2650344.7436893387	1837407.516427712	2658476.757442691	3468763.725812065	3296310.585107774	2157018.08466266	2175800.30823744	3265741.174829971	1269159.6096884203	21605447.873991784	2946380.991480523	2744107.756556136	2225446.9619122804	1695607.2492199654	2959248.5783046414	2520911.1242666338	4119536.6359082456	2145054.873451197
Com_1155_pos	PS (18:0/18:1)	Lipids and lipid-like molecules	Glycerophospholipids	Glycerophosphoserines	Phosphatidylserines	12764171.832277635	14424664.416123563	21625177.810694456	1817675.6582472872	1752921.0666707112	2470954.727607358	2003623.246375924	241251900.2682289	7272020.296025275	121881050.11719064	1241780.2625290488	22326702.69197834	5010699.283289759	66049271.538377486	5577757.80408737	1229279.6735820204	2446012.877363883	1978745.508876682	3553030.2146103145	1930723.6885339527
Com_11550_pos	Thiamine	Organoheterocyclic compounds	Diazines	Pyrimidines and pyrimidine derivatives	Thiamines	777599.3980231988	833080.3432971265	5912045.677179888	1559221.1989456236	2121798.97227952	4024368.0210118326	914217.4786232208	1006857.7493925152	1835601.967081773	1180995.9910374836	1334697.8505509289	2843602.5920454194	4392703.372899449	2752111.8221477866	1253696.8384866773	2922236.9227299574	1169679.239338179	1206912.7308420285	4206749.613858381	1860079.9929397583
Com_1160_pos	Noroxycodone	Benzenoids	Phenanthrenes and derivatives	Not available	Phenanthrenes and derivatives	1607579.451411829	1948451.526556685	2083686.1953357984	1573163.4846973603	1961591.181679865	2397675.124978578	2030756.566048591	2293806.4476559046	1874766.0301510897	1497146.95068497	2175062.551598496	3667229.5339259794	2307719.0692580035	2706880.242933174	1711595.4632794838	1814073.76276389	1426705.5420545714	1682820.0417019231	1946403.2210133688	1604065.5345890466
Com_11648_pos	8-(1,2-dihydroxy-3-methylbut-3-en-1-yl)-7-methoxy-2H-chromen-2-one					3139011.278269141	3832273.317603587	11295668.33910086	9167254.087611755	5084998.339561492	18318517.44425079	5447810.497818498	4083395.989110633	24867309.36031312	3451749.60268258	3594176.818132169	3286464.018046197	12646566.681720136	14213096.045748388	3626637.627989215	8277404.7414585715	7662781.186595031	2639095.156343557	4761429.138884709	6050054.72102086
Com_11664_pos	Methyl 3-indolyacetate	Organoheterocyclic compounds	Indoles and derivatives	Indolyl carboxylic acids and derivatives	Indole-3-acetic acid derivatives	3224849.7564648124	4480917.745493648	2817077.4591467422	3104111.105861653	3357948.971927689	1264586.4149657383	2083326.72528592	19569469.41867172	3042050.189090994	2221529.127987195	3313227.135466797	9164253.625363704	3278789.839043648	4354535.899678036	3833481.333860281	3386454.7629011795	1764861.2595634975	2460343.0490427427	2196406.6313522724	2865377.405687706
Com_11683_pos	(6E)-7-(2H-1,3-benzodioxol-5-yl)-1-(piperidin-1-yl)hept-6-en-1-one					745914.5597362957	2172625.8476942875	11457531.127729444	4020461.9306995873	7376284.855913984	1375392.886097581	937205.6785393632	859321.2523941321	2867781.3931251545	1131194.3690322682	1243667.9725537307	2591592.770825528	4657856.980162338	13033267.855544558	934493.6155845404	14144162.886452436	3160293.049131567	2288281.187330599	6055202.670859331	2286380.680830757
Com_11688_pos	KQH					1619131.1963930617	3211046.816414255	6408472.4979988085	4522431.506395278	4838211.847247241	5748020.379411827	1373993.5105371578	1121282.8904998065	6659524.287030065	2228793.167963369	3654127.8187320903	2932043.6028334354	6110814.808731072	9945459.507757328	1372824.5846720082	14138673.23676782	7507405.113213454	14455620.779926348	4332930.356950137	9178292.283276288
Com_1169_pos	Stearamide	Organic acids and derivatives	Carboximidic acids and derivatives	Carboximidic acids	Carboximidic acids	14306493.20857263	4122463.524782961	159643064.92736498	157826455.07970336	7460982.521976921	9616815.79677276	11339659.453541324	7938778.93802321	34604043.46550238	17034190.163725015	4105521.68342548	2811181.28271614	5311633.411796795	5902467.92747422	4772930.716098517	162692997.71733817	22907581.31473585	7665944.899991353	13007364.531330748	5900634.952472977
Com_11720_pos	(S,S)-2,6-bis-(4-isopropyl-4,5-dihydro-1,3-oxazol-2-yl)pyridine					4704123.7955456665	4235721.378538615	3541547.186311992	2522180.0839773435	3519278.897903392	6182235.391391246	5367341.886010568	4126110.889289598	4955639.252125965	6636149.659888801	11791896.496402536	24471186.7534416	24630724.754832	6394287.461033483	21600944.42185636	12975099.019547705	4918976.836494736	4540563.028652533	7414168.990942745	22352664.271570385
Com_11727_pos	N-Acetyl-aspartic acid	Organic acids and derivatives	Carboxylic acids and derivatives	Amino acids, peptides, and analogues	Aspartic acid and derivatives	7393746.717735091	1828740.6329397697	8117345.383397274	4341416.896362416	4072777.144572384	4521303.422227155	3494386.6272480483	7936274.681080626	5813917.784037985	5278565.875415385	3995053.358702792	10598903.20738227	6140487.548741277	10913946.199266065	11425458.112760022	13647065.284504771	4750110.390645311	4821115.691940788	4656314.899750446	4862956.555318848
Com_1175_pos	SM (d29:1/13:0)	Lipids and lipid-like molecules	Sphingolipids	Phosphosphingolipids	Phosphosphingolipids	18474598.247074533	44005150.97420346	53620903.35358515	43473682.65195487	28358467.682016	152004943.28777722	427270603.273129	28946872.711681847	155149675.0355209	29749324.551634837	34899129.32294761	50382526.6478964	33514948.64455054	32662334.092447545	68594160.72953528	17456437.315962065	99355403.67483471	69696925.29620244	48354900.83696391	32113940.992941152
Com_11761_pos	Phenylacetylglutamine	Organic acids and derivatives	Carboxylic acids and derivatives	Amino acids, peptides, and analogues	N-acyl-alpha amino acids	1989817.3936889456	1158420.6202251497	5591611.874336228	2987652.6565426723	1417079.6119883575	3922641.3589245854	1300859.9623855806	1717773.358278064	7119825.730547874	2610134.6100700013	1557058.0959058695	3521978.9996389323	2118741.7980560744	8307000.071103385	3122974.645347625	14001884.34270774	2185478.0124316253	4346643.1597213065	1709764.0323903945	1591597.5333980464
Com_11829_pos	(±)8-HEPE					2817355.3735920684	2883452.534549594	2253538.032311654	12754565.751787009	3004968.6337418226	2551896.922794187	16309430.69108068	12784219.993108746	3852903.346929161	4045438.2045909287	14812018.833279029	21317323.984515287	10036050.974040136	3467353.544881686	7429599.140208931	3185442.3089212417	1949034.05409993	2456084.8119451	21511579.25597296	1942983.555910842
Com_119_pos	Acetylcholine	Organic nitrogen compounds	Organonitrogen compounds	Quaternary ammonium salts	Acyl cholines	461681219.3454694	193861304.40021792	2714596118.925858	950053759.1419736	638946031.8640732	1519277696.293713	205001580.5867529	266080617.16790745	1364960448.81732	768624905.7213279	571551797.3252103	1145782592.0769434	1873997735.747132	1196384358.555783	719493790.4798492	1334857086.5724454	767234606.6760205	1186154759.4606247	1285670239.601874	508612628.5286372
Com_1197_pos	Adenosine	Nucleosides, nucleotides, and analogues	Purine nucleosides	Not available	Purine nucleosides	22585078.57394065	22389771.92745974	192194254.8428805	245269703.80309924	30030275.222799264	59583632.51540944	24225763.426288605	89824729.98916945	275735995.8984408	78513378.06636302	21749289.725082017	64159794.442251846	55121112.17366213	67777496.25911348	13737975.13513956	197870659.46342725	107034784.15890852	41423998.65663038	28804850.98380368	21908384.079557944
Com_1201_pos	TNK					40097996.48013676	11415289.93824915	4452656.127734296	8819377.375630183	16312964.198467985	4280396.08920644	18226450.78048893	82195927.05319302	7573121.760276466	15328857.604960868	262350603.77596325	22834684.74215938	3619784.4739305866	5284824.3370352825	52552401.02417062	4925787.696679768	4121802.57555358	7943140.383860856	8133095.69734897	21069821.51047284
Com_12071_pos	5-Henicosyl-1,3-benzenediol	Benzenoids	Phenols	Benzenediols	Resorcinols	20595130.942034047	550250.8785451242	679684.9584358513	807861.5934799918	1087363.79996128	1288268.97278237	1140922.9803306088	694846.2979873628	922375.1989116672	1067976.8019554175	1163543.3407118416	929024.1160739488	953666.9050401894	735392.9854195453	638202.580363766	415906.0639769501	952060.133375314	1536803.488755949	1378554.134036684	786190.1141927184
Com_12096_pos	Pantethine	Organic acids and derivatives	Carboxylic acids and derivatives	Amino acids, peptides, and analogues	Beta amino acids and derivatives	2156316.7275498463	4180605.429993593	4967698.793712579	3709151.027538656	2976623.5567458714	4815214.743461042	4027792.5436681914	3011045.5636819075	16263245.067083323	2727474.217996269	2406086.040819358	5100114.243047282	3067306.0504032862	20214705.73905135	4248024.110023285	3883164.212273984	2568039.705417544	3655548.414590878	2529573.2876287573	18774335.185956743
Com_12105_pos	UR-144 N-(5-Methylhexyl) analog	Organoheterocyclic compounds	Indoles and derivatives	N-alkylindoles	N-alkylindoles	20502515.472727317	4390049.832799146	2052010.4187630732	1226527.7251643457	1990057.1174159576	2823114.6335839867	4272535.489090643	2727928.885976509	2395362.2928196383	2601851.577449998	2291636.448762016	6154578.537647577	3060456.4749116693	2330305.798277933	3696294.117554241	3781990.817522657	2433661.5391791523	3154585.976392222	3411722.4362554057	1791661.484029791
Com_12174_pos	Norfentanyl	Benzenoids	Benzene and substituted derivatives	Anilides	Anilides	453450.7351906297	263326.764936992	472744.7592447665	284872.6690594561	339633.788403948	515789.3819187785	454063.12874227087	18363670.388210166	427381.0442418618	487979.0569393104	4420275.184611436	620785.398922486	2850359.1191477184	477279.30400510575	449830.8977359753	329148.9826471612	510188.6471214874	455244.91836816753	577823.515278535	365393.219725693
Com_12180_pos	1-(9-ethyl-9H-carbazol-3-yl)-2,5-dihydro-1H-pyrrole-2,5-dione					3021531.6637314856	392829.53987347445	1126319.2236606944	494613.47451028496	1480163.116238197	763214.2092737821	826698.2368985462	578052.8034321654	809435.9636059513	798464.947291607	576809.7168076641	951354.526523066	1183258.5225347192	766467.3449026467	781465.7474780503	3398031.133578344	778267.3994160815	717658.6499412822	4525679.475376992	1441895.029400492
Com_12185_pos	N-(1-benzothiophen-2-yl)-N'-(2-methylphenyl)urea					1798520.937089486	1939127.2941824496	2602408.9790459946	1624204.7025678174	1679831.3477233711	1107268.727175909	1909120.1480456488	2133598.6648909394	1570827.2685203203	1737672.3677554072	1952890.394989952	2517347.014438646	2265914.892760836	2529538.785493104	2368668.2965144757	2435091.980262063	1321477.0089795718	1393120.65481132	1486973.6995252508	1367307.6845732634
Com_12188_pos	(4-benzoylpiperidino)[4-(tert-butyl)phenyl]methanone					2760798.083735502	5600713.91623489	6649761.940865773	7982112.765188001	16847758.590220883	2626246.064540652	7485404.506531563	6951568.763247245	13732580.686739055	6542400.263611126	8100144.357091404	7508125.841557286	13602776.26893071	8490495.638547506	4491564.449710039	12832286.69686248	11296948.37903544	6684516.3134276485	15829847.310387889	9419400.56278498
Com_12189_pos	3-hydroxyquinuclidine-3-carbonitrile hydrochloride					1447772.6134466068	1588627.7921489354	6701062.169481977	5615094.669514739	2417217.793573839	1191618.530066465	1569417.815142485	2046872.8273557029	2428942.9335589646	2379960.501172177	1312267.0568143434	10699521.614029998	3614487.532419132	2284744.8518659584	2813252.780315785	6224995.573762825	7935729.585241786	1205572.440300462	4051636.927592499	1087855.1547645032
Com_1219_pos	Ne-(1-Carboxymethyl)-L-lysine					22763454.186037596	28320071.71610084	271338833.89292884	132490512.59863728	126251968.50244763	9151943.334312595	36942754.40607167	17670291.94278851	25658151.09293798	13380616.043282185	106859466.86658958	36193574.34112088	93541764.27377716	481928290.72435945	8064377.6222070735	106004864.72900525	14924744.367720814	17736749.993489962	74341200.78059407	44760801.16805081
Com_12201_pos	PE (15:0/15:1)	Lipids and lipid-like molecules	Glycerophospholipids	Glycerophosphoethanolamines	1-alkyl,2-acylglycerophosphoethanolamines	894060.589962775	477147.1624573297	832211.4816190875	13193538.774628555	896371.4995137446	1583532.165845305	1236689.988115576	631036.4671980235	864327.2755741385	1411743.469914331	501166.9339305607	1053980.9197837198	720014.6565497051	628616.2316365734	709335.575568939	558704.0886740771	13132295.518370615	1273736.7826627914	1351751.5218660797	764553.8584753546
Com_12254_pos	N,N'-di[4-(2,6-dimethylmorpholino)phenyl]thiourea					2221367.019094969	13926741.15219221	544935.3604309716	313168.4175871439	441630.3447912877	322836.03915388184	1153878.345029194	618744.5742217515	541096.691876292	891292.7864968381	541856.0459060264	1408310.959995159	687794.561011961	545617.1955237015	2946766.8550269795	432756.8219730904	324043.9630177445	1275205.4697861853	612105.0125689394	351904.9616424022
Com_12318_pos	2-(4-chlorophenyl)-5-(4-phenylbuta-1,3-dienyl)-2H-1,2,3,4-tetraazole					6413843.39483176	2312742.687337428	7164402.142235327	1702364.3357514648	782524.1517720862	1232695.253250207	1863997.7880822683	952101.3127725387	4676471.448364847	1509332.403223789	1272597.2022740662	5672703.7182585765	5607341.781332399	2199138.5093271364	840248.7821057437	11590186.800874207	1159786.222187588	940713.9996952747	1465553.6533834154	715936.7361119862
Com_1238_pos	N'-{6-[(5-chloro-3-pyridyl)oxy]-3-pyridyl}-N,N-dimethyliminoformamide					1694208.6465634806	790113.9235928877	1476361.8586675825	985330.980390204	1003176.7801789228	1324333.9107612397	1813262.1119407	832326.6543397199	1420172.213652459	1704395.2952667454	734920.0945288468	1345103.2809730356	1483168.7107703378	1361220.7970761198	1141893.6911329925	643508.0900493986	1270965.4880956332	1239569.695864486	649797282.3951236	3341201.401248999
Com_12390_pos	Homoarginine	Organic acids and derivatives	Carboxylic acids and derivatives	Amino acids, peptides, and analogues	L-alpha-amino acids	1683288.364053609	2284452.2947547985	10124506.543488454	5117819.737087535	3372125.150708486	7680982.333790581	1097038.912933233	930121.2126229998	3700624.74861802	2942318.886086661	2463210.4801715296	2473890.026968052	13432781.72838932	12380433.411596917	3189369.0228432803	8603342.172645641	3000142.633165265	5989644.8173261285	3982651.376551342	3014247.3893390903
Com_124_pos	Oxohongdenafil	Organic oxygen compounds	Organooxygen compounds	Carbonyl compounds	Alkyl-phenylketones	12712162.646918498	2366310573.705734	176270385.86962563	6570970.268749314	5185905.674325575	1560893.432893385	1728085089.056987	9232461.675915498	123347044.74861504	4183160.007709646	3316995.469799168	4245118.987520003	15149957.05538867	5454658.841717524	11101186.190087808	2812815.956595655	13723227.508731762	1708409.9308437356	5325089.501133254	6733545.533985628
Com_12409_pos	2-Isopropylmalate	Lipids and lipid-like molecules	Fatty Acyls	Fatty acids and conjugates	Hydroxy fatty acids	6877659.839509516	3328469.5406554104	6201533.677698099	2560593.710414884	2808680.425985823	28606330.37797764	4892322.523433317	4561741.635007626	11320397.304150134	8580946.23914025	1758506.6644557002	14682204.313890023	8014791.368985244	8455804.362264208	6957286.462475811	8819880.765369222	5837086.674270006	6986344.350864939	6348089.900236405	5887746.667834844
Com_12415_pos	KMH					2048961.5301524887	6358301.627567421	5790859.382384145	3600705.8601792124	3504948.464466012	2181608.0209083864	2154220.8521105805	3852000.426276453	9671444.963112652	4830811.188634982	6583706.575725671	7494922.391756776	2883839.1399196414	12453500.197008926	3452834.305112364	12870810.100561775	2121730.276065607	10419940.87951211	5072784.582669988	3288857.516105646
Com_12425_pos	Nobiletin	Phenylpropanoids and polyketides	Flavonoids	O-methylated flavonoids	8-O-methylated flavonoids	1804720.4615478024	790466.3909816595	795520.1428403266	1274251.7288408547	776983.6356364734	6390335.452834187	1167069.9593815086	1767460.0100297816	1229967.6556236034	1846560.7337055265	902418.9460986184	2151050.01323483	1518297.1922159768	1473968.394111535	1643042.8843669775	788462.0092909036	1217802.2725432548	1021154.50469549	1452581.5589593125	2063040.457992238
Com_12437_pos	(-)-Caryophyllene oxide	Lipids and lipid-like molecules	Prenol lipids	Sesquiterpenoids	Sesquiterpenoids	1706033.120855189	787852.9081347056	948501.0289838028	920557.3649077629	898397.3642681178	1195584.0272201884	916965.818159062	631291.0591610677	879536.329446714	884161.2716222762	1020684.9640338368	3164591.912039589	1914457.5033947544	991491.4337739658	1873061.9161617807	1005608.5902304607	28168705.293224927	1121994.244954689	1890374.192746988	1750186.060107835
Com_1245_pos	L-Histidine	Organic acids and derivatives	Carboxylic acids and derivatives	Amino acids, peptides, and analogues	Histidine and derivatives	361281620.0550575	54033038.54651524	32413514.007510312	32792619.82042388	80869221.68174665	91270379.21795236	39167014.8837021	58535595.66811664	39528992.28109071	147457520.81908482	144902022.57565624	64499226.38535176	149908273.74330044	84999154.4231274	70182482.23430426	35956711.43541099	43121390.56988106	73787511.91768721	38579424.40829201	86624664.00894317
Com_125_pos	Paracetamol	Benzenoids	Phenols	1-hydroxy-2-unsubstituted benzenoids	1-hydroxy-2-unsubstituted benzenoids	13435187.278836004	600003661.6329741	19803761.6899111	17401592.72546285	7693444.148040679	9934315.430596014	447232813.13089097	11207480.31881291	10016835.611283738	8071165.550584294	6126365.902154385	2944743217.7069626	22221145.274276752	10491701.881760368	11776633.929940004	8909181.737388425	18876948.44847397	7594647.75709039	104950854.44552402	7030059.257232773
Com_12505_pos	N alpha-Acetyl-L-Arginine					10278085.932679633	4022817.978410345	14955884.943854246	10133292.324645815	8212011.888164076	12203660.429016924	5066729.483876471	3859540.5688824174	21674991.29158086	8603637.18507372	12581591.343863212	10274098.529455593	21220753.454026077	23497192.62800601	7125121.126231355	9624486.919128764	11058945.066681622	13192757.287482625	9058676.700887812	17547060.6262136
Com_12514_pos	L-Glutamate	Organic acids and derivatives	Carboxylic acids and derivatives	Amino acids, peptides, and analogues	Glutamic acid and derivatives	1496482.7917679653	2571623.761616022	6041670.922356336	4602075.0381310815	1454605.8996037715	4186230.644938268	2251496.6225442667	1468558.5769497894	6702474.199106542	1815533.0818594508	3137752.5077623376	2586868.6390664983	4147108.233266233	8847949.85950446	3756533.98253721	12724305.74679002	2636402.440248388	3356411.881447865	3924718.3183063143	2690497.3385468293
Com_12520_pos	5'-S-Methyl-5'-thioadenosine	Nucleosides, nucleotides, and analogues	5'-deoxyribonucleosides	5'-deoxy-5'-thionucleosides	5'-deoxy-5'-thionucleosides	6664775.4817202445	3868211.2586824815	8389595.539848095	2004870.8134520096	675324.1524326763	14186768.45911287	756957.6253247415	2453530.2622886584	4492621.034511259	7720845.021052646	3235266.8406721526	1560181.8073388152	11696612.346848646	4784156.12658864	6297600.790964345	5548418.852460973	27907200.26331092	5691755.803185672	10669441.319765111	4801625.685875156
Com_12523_pos	Muscone	Organic oxygen compounds	Organooxygen compounds	Carbonyl compounds	Cyclic ketones	1704854.1264110466	1849416.7379829583	3766657.607959813	5535204.288304648	1948586.481065554	9621967.01692943	2068841.830154925	1174593.1822901869	5746738.730616432	1675896.3010137742	849922.8282475638	1520696.7138824023	2033848.6569063896	2883073.633733108	1237682.6347520482	12712239.262543406	2622717.018802529	2820980.131401576	3072877.595965547	2089892.0076494224
Com_12526_pos	7-(2-hydroxypropan-2-yl)-1,4a-dimethyl-decahydronaphthalen-1-ol					1867511.937036752	3116232.420287819	2868618.384744135	5184030.708234959	1858460.687122592	2475454.9514766247	1982280.397429074	1250458.4968773224	4035906.003826002	2168098.5407963125	1555843.5469533838	2034556.6719922635	2568351.8735690448	2379253.0467921	1481809.4196414384	5564735.569942032	2500130.6186301485	2478958.158606125	7578124.946353619	1706979.7393226526
Com_1256_pos	3,4-dihydroxy-4-(4-methoxyphenyl)-1,2,3,4-tetrahydroquinolin-2-one					604986.5438592552	246972970.85868835	821696.8787420188	473803.7287748335	498586.2435145683	873764.7039813128	381465.0793451991	439303.6342226184	484595.52446187154	682707.0222196189	318053.43360676046	702912.5451846287	689505.4387711483	742443.5273841983	591780.0909731222	1001150.5851854052	761892.5319017436	511520.7643590216	842528.6911263952	446651.7675195915
Com_12567_pos	PPK					889192.3478730491	1105368.831794105	6602660.531473151	1676110.1754244503	2376495.4511894654	883648.5775551057	961418.8693560208	1357113.4239716968	1922532.9276133908	1352286.687799166	13505137.200402783	3059523.367748073	6360871.090891403	3038843.321930058	1205107.4578982946	2743271.93196444	831394.3331141707	1642504.6073424036	1514775.6311005985	1469559.8534361422
Com_12627_pos	Asaraldehyde	Benzenoids	Benzene and substituted derivatives	Benzoyl derivatives	Benzoyl derivatives	1935484.0786742775	1021808.6693365969	845710.9065684825	511510.0148342253	1129694.4927015735	892322.640231445	2756447.138859361	1952189.0250122808	990247.2425020004	1952911.6485593664	1293404.7301771147	1989366.403505307	1848849.4911834204	883945.7023475106	2463977.8444314534	607346.2764237035	1089038.377578611	1118170.850375672	1318161.017577957	767832.0245815952
Com_12631_pos	4-Hydroxy-3-methylbenzoic acid	Benzenoids	Benzene and substituted derivatives	Benzoic acids and derivatives	Hydroxybenzoic acid derivatives	19188357.732236423	1382976.4515004326	1978516.1775163263	1301264.1448252562	1532882.9244947017	2497246.523981964	2305760.8120089923	1453569.456502494	1879754.8095301029	1494629.084171436	879217.6343204346	3779960.1843933086	2281669.506967208	1987856.3311402465	1750818.0007966189	884477.5333459068	2062666.062534432	1742571.8170980902	3422572.1574130533	1512828.252185685
Com_12634_pos	cyclohexyl{4-[4-nitro-2-(1H-pyrrol-1-yl)phenyl]piperazino}methanone					2085028.727404092	3269890.668461498	387041.6573215712	3590045.7176883384	10093564.119330632	3889542.741531818	2951509.4437062577	5433475.41602632	6898205.551406291	3913884.9551131744	7396766.508445689	2404263.2343847817	26810634.635044184	432384.4123336958	4208048.477087809	301810.4849677381	4063497.042118042	4292203.597238403	8651299.218562178	4593773.567471345
Com_12644_pos	Trenbolone acetate	Lipids and lipid-like molecules	Steroids and steroid derivatives	Steroid esters	Steroid esters	1562601.0050477772	8621474.953958597	208611.75975124023	123337.33841839054	986604.9815406024	198256.46383062215	2497810.715054301	5725316.00170359	641543.1811201571	1861741.9585060189	9184766.486967586	10459047.728931691	612328.7034627753	193072.2187194699	13172355.119418291	124092.15388070334	192548.18922163543	2019178.212579883	251650.6555915072	935070.0801276284
Com_12646_pos	LPC 18:3	Lipids and lipid-like molecules	Glycerophospholipids	Glycerophosphocholines	Phosphocholines	19139440.49376892	359952.5946610196	1786796.6650552077	4116417.862736643	577875.8943060668	733696.1733121498	944321.463805589	7752090.676858912	1959352.526561276	7390977.972853431	308886.75723710074	1987495.9517099608	681204.7716749852	663560.6159034334	532335.5786742265	5007328.613659454	633153.7165599854	1086745.3625275146	1938013.5159402587	799999.5594221134
Com_1268_pos	L-beta-Imidazolelactic acid	Organoheterocyclic compounds	Azoles	Imidazoles	Imidazolyl carboxylic acids and derivatives	203283206.4696361	75572872.40467274	86010599.24028274	157680936.8700196	242832010.00041708	120407100.45386444	138444125.66368192	120691209.78529052	128522593.88348086	196114069.51123223	203868474.11951748	132855741.72791316	208666410.9218193	235448611.8669375	133740135.8386699	229294349.7236292	94511155.98639674	150841600.56127402	113756918.5224591	101696819.09636772
Com_12711_pos	PC (18:2e/19:1)	Lipids and lipid-like molecules	Glycerophospholipids	Glycerophosphocholines	Phosphocholines	1033867.8159335412	1446756.2299723187	1422086.0577929006	994984.1463384548	1111122.8173895036	27507351.273737103	1884253.753909401	2702590.605161488	1287773.1886861022	2059163.3109066836	897182.0417472988	2649246.0751956883	1276238.7265071613	1568004.4337898174	1018379.4925074116	1559982.4465442651	2939863.918172776	1056887.501135501	1939405.33384672	1212060.0332009755
Com_12775_pos	Prostaglandin E2-1-glyceryl ester	Lipids and lipid-like molecules	Fatty Acyls	Eicosanoids	Prostaglandins and related compounds	942949.7365801276	3382270.138245148	2302771.6407796163	1605318.6210715345	15602063.375821147	841429.6544047064	948788.1376091504	1241025.2460373826	3486490.463249496	1376126.3205864455	1238478.5790002684	3813016.5770216896	1264113.585898067	2404549.450674638	1093514.1605022429	4735589.899845821	899778.9778078829	1522936.147289749	28890716.82497623	3948307.908843448
Com_12782_pos	PC (15:0/16:1)	Lipids and lipid-like molecules	Glycerophospholipids	Glycerophosphocholines	Phosphocholines	6127678.965310004	10146787.358046502	6151503.992155966	11134359.100837097	2743932.912864884	8847731.242649613	16763485.85595187	7720198.305695375	7086856.195703116	6452719.834465472	6479590.412287081	6469113.83115463	9916010.075645704	5898025.469883604	8176475.274587424	4675076.996239973	7918583.513620014	16432902.847187843	1310878.9830510863	5749106.7587044
Com_12789_pos	Amitriptyline-d3					1260998.0333922743	892611.0221040992	6555836.240614021	12220718.710750911	933766.0293461636	2675930.874029564	1791838.3156520205	2529716.8637654004	3647512.023191647	2490429.8084081407	2117796.862059404	893615.5039277194	2258272.7871844866	1023042.0153007128	1779742.3166724287	3619829.690453569	6856343.52096941	940023.6074130178	2158060.713532398	1474397.5776280814
Com_12793_pos	Glycitein	Phenylpropanoids and polyketides	Isoflavonoids	Isoflav-2-enes	Isoflavones	1114268.861574785	1702691.7602225784	1294306.8128880756	633984.5362132866	889902.7138468467	1729878.829096181	1636666.0733584643	877630.0006546575	1876288.9574885217	984172.8324659864	790036.1171705198	1371599.5281365255	1702740.2994571426	1864942.241221228	954213.2389890325	1272147.4737677907	1290435.459048055	1808756.99587497	3733368.079557323	1307808.104902502
Com_1283_pos	3-[2-(3-Hydroxyphenyl)ethyl]-5-methoxyphenol	Phenylpropanoids and polyketides	Stilbenes	Not available	Stilbenes	88859130.81022805	74530300.1169875	101375409.49511078	158324714.10649648	190132107.80726376	88178987.16425213	138089453.3377776	142611279.38806233	269653161.63947016	206343237.2561391	130003517.96738796	86968468.09958555	340171638.8978564	192657801.98673448	165423467.29954666	226740277.8529377	295638908.2583383	70851542.90931632	160181205.29055563	243007297.95754573
Com_12871_pos	GNK					814243.0610560259	1618480.349900532	12444815.45361301	5337566.558690536	4792758.926591856	1457646.5627003808	1247213.6575756622	1165323.4941066664	1691214.991045006	1752155.5926737995	3915863.365608863	1790859.207111206	4161440.727519985	24261335.38967687	1342388.222459273	4180856.664238328	2776215.6591512	2797173.910827761	4144886.815268331	4737288.11893945
Com_1290_pos	Cyclopentyl fentanyl-d5					34460218.41359937	4690730.22922741	231877360.7905349	201130536.17797387	1771207.5946818592	31523750.522047862	8228239.103863132	10116624.680311585	62366385.088662535	29059328.500807744	16517610.941537095	462582.446449296	2811910.3695541145	9857886.184394626	5887206.998473353	126371016.03151996	50218720.6080686	9685509.483082358	4264820.508513504	6355109.525306616
Com_12908_pos	1-(4-benzylpiperazino)-2-(pyridin-2-ylamino)propan-1-one					3143974.2168724504	2113107.564001635	3518692.8971358147	1884481.079731984	2975026.875984696	4618754.436529324	3323736.586341392	2911427.627522126	3506378.996464104	4067135.3462036913	2499463.8683978277	4601046.276397043	5465603.123889338	4633996.393660892	4977678.15158248	2862389.349513367	6365594.196843108	3525550.177590553	5956255.734500908	3462649.4989452595
Com_12928_pos	DL-m-Tyrosine	Organic acids and derivatives	Carboxylic acids and derivatives	Amino acids, peptides, and analogues	Phenylalanine and derivatives	13583552.852557575	9031287.721128922	13045049.444814842	9960252.116636513	11759254.51164401	8559390.72700974	12287270.91717429	9495339.055926053	7018291.926200761	8387510.74572598	12831441.14889101	23123316.18089734	12451809.22560038	24111596.37032717	8008513.859118734	9212889.004996788	6218211.306591767	7839762.581808744	8331970.406099281	6929209.688975513
Com_1293_pos	5-OxoETE	Lipids and lipid-like molecules	Fatty Acyls	Fatty acids and conjugates	Long-chain fatty acids	30176774.1859951	15900439.019718591	21543464.651887182	28763202.65550046	13871093.726764262	13895572.050012017	75302734.8126797	33692066.959801696	38613457.73829498	9906809.66302264	27039257.523226656	60112466.73911525	15414041.34949853	30187068.5093832	63491992.92607282	34458078.01294216	10659832.632440638	13830559.10991164	33172355.914024696	358270000.7288398
Com_12952_pos	Tetrahydroaldosterone	Organoheterocyclic compounds	Oxepanes	Not available	Oxepanes	2468788.961188854	1466311.7042435692	1716633.5398916032	11979158.667974891	3196597.8822683743	2073450.9232256168	2781986.9314714554	1806254.62402522	7404101.092834817	3625013.650694404	1073047.2934277882	3847192.744298954	3159713.3449565223	2537867.179849779	1456108.4884541277	1852622.4073394795	1650813.996403556	3111528.351174811	3114949.0833226684	2015494.403338852
Com_12969_pos	ACar 24:2	Lipids and lipid-like molecules	Fatty Acyls	Fatty acid esters	Acyl carnitines	1070750.458992027	535127.1297811245	6107920.974337719	8703546.464037748	960590.1821898624	1388649.8802740092	1290800.891248987	787580.4194502856	1276720.7909789528	1734139.5806268556	583922.792188324	921431.3085416252	866278.0494019707	785530.2722229061	1010598.3634082543	3744612.78460118	993281.0032617511	776203.0529528954	1176694.0167178777	717245.3834322474
Com_13_pos	TKK					3683096144.9254074	2864194635.9381504	2966201202.065771	1923697571.674981	2470962138.2759423	4780670317.754766	3303005706.576547	3094990802.789587	3695824323.503199	4209541487.483102	7727742025.327718	17598869494.364014	16858194925.470451	5027719903.8956585	15635201607.128252	8181405486.007002	3599848177.5972223	3876755365.277078	5404775564.420522	15514090853.996117
Com_13182_pos	MAG (18:3)	Lipids and lipid-like molecules	Glycerolipids	Monoradylglycerols	Monoacylglycerols	2698890.3583542537	655113.4460828402	3342716.8016300923	7547605.526568324	814192.5830693339	2363698.4290419435	1254227.4590719005	1076366.870741796	2308354.294112999	1697451.9778902424	657482.1503387495	1481966.2585791163	1583847.2231063617	1034905.7813739314	1177749.5315008562	11698543.791291678	2040107.6079876777	2027657.108574964	9780499.38775898	1358282.2894797225
Com_13228_pos	PLH					797351.1229627881	4328062.560995507	6429909.110845349	7446935.243009477	14760023.60738582	1139950.8755660865	1526534.076116026	867687.3862461896	11077802.679678136	784349.020693571	985267.339822829	5720358.654827346	3413253.495969669	11989653.226050844	1072612.7428284218	9403766.496804727	2079372.372532074	1000402.1670151488	17944749.795296732	7780251.286025373
Com_1326_pos	Tramadol N-Oxide	Benzenoids	Phenol ethers	Anisoles	Anisoles	1656008.167776103	1785473.0358159535	2396197.0285251183	1495504.554951327	1546723.4075228455	1019530.0028554092	1757843.6220741177	1964534.7145824048	1446356.688538044	1599981.170404704	1798145.5640479738	421140393.9159429	2086366.3538829165	2329100.9868708607	2180977.693886653	2242138.039897297	1216764.662156181	1282731.3463464952	1369147.5817162234	1258963.7667385638
Com_13263_pos	Choline Glycerophosphate	Lipids and lipid-like molecules	Glycerophospholipids	Glycerophosphocholines	Glycerophosphocholines	5164451.276053275	1904333.373170868	1555647.2035342597	10735489.814017069	14249931.51455366	5196900.375506408	7.83321e+06	3530546.8145323787	8628969.320949163	3052705.154634738	12365932.84692867	2638671.480971857	8326911.588552008	5631352.343734029	3563314.145907585	2320287.823843022	1504161.7901213858	1495267.0750432312	4261886.382293329	5613264.839654476
Com_13270_pos	tetranor-12(R)-HETE					11826098.393775737	5045591.948220389	6937493.91401244	10676331.148797533	5473472.643304747	9311842.55497552	11048157.393659957	8618270.844613962	8607478.633412741	13798079.434088256	4495799.547263477	7135446.819044526	8406799.287200421	7294395.365661236	5744443.706483738	10456554.462553682	10980449.34417062	6449603.80067008	14827218.305145472	12586290.830346528
Com_13290_pos	GNH					12136270.756088965	10295869.894772671	13076810.717121536	8507630.302136818	10729927.371053671	19737318.79264119	14525945.674334884	13039847.300363194	15679833.89014878	15607572.143316314	6606751.66889505	14526912.563718906	17283501.15508258	16256306.33191762	13443687.132981844	5772207.144777045	20310109.13585286	15821844.904552214	24912582.320187114	13708494.212230342
Com_13332_pos	5,6-dimethyl-4-oxo-4H-pyran-2-carboxylic acid					17572792.009807885	8348518.3703300115	5175811.594393661	2839669.230148117	2375534.0061307373	5070863.216130181	8988402.20277617	6601397.0946192695	7179416.239336223	3680422.074180185	2502940.2898169714	7771180.978541521	4071895.360239532	4340301.033981864	4695213.006612978	1568114.6404000637	5338083.14045107	1412503.1040822286	3841787.777783392	3301429.291835986
Com_13348_pos	Levothyroxine	Organic acids and derivatives	Carboxylic acids and derivatives	Amino acids, peptides, and analogues	Phenylalanine and derivatives	17536481.980988808	173370.32623184743	284462.80547744595	238495.3584143817	1022762.6449517288	316610.2953444048	312165.92327884224	246236.58907262643	349333.37433881155	452027.5645592354	402143.097362997	358959.826672851	316498.2833056106	297175.2700287561	354175.5381376927	217828.60071407803	293878.1655177996	270991.9594100471	420925.76950921566	751065.1604405283
Com_13364_pos	NKK					1271293.5667630965	2163699.088564724	2154646.860867839	10096844.936095754	3630945.512478373	3018383.894693862	1564609.6530956486	2431104.934305265	2194236.076386053	1819444.1662134384	3532640.861359151	4270442.386421285	8722831.930702696	9663669.026551245	2068457.7512458712	5662962.513196912	806318.6960066686	2.73357e+06	1932771.6624913905	3288887.810284005
Com_13407_pos	7-Hydroxy-3,4-dihydrocarbostyril	Organoheterocyclic compounds	Quinolines and derivatives	Quinolones and derivatives	Hydroquinolones	14247914.608520873	4348720.948161145	2880967.7477564164	2017810.179622385	2673741.487992692	3537849.064898489	4415412.81397618	2776709.4866087665	3143569.4696904304	2602026.6644253107	2204524.0871053925	6700930.8643094925	3730925.238402837	4271299.3787387125	3022088.0025144247	6921951.010187595	2488172.7263923064	3715287.2922824887	3963016.146731128	1963656.9499329391
Com_13409_pos	H-Gly-Pro-OH	Organic acids and derivatives	Carboxylic acids and derivatives	Amino acids, peptides, and analogues	Dipeptides	1202169.6698507252	980305.5042463812	1402598.1600723534	10262553.96954816	11674501.307098432	1586960.450521605	1596562.917212666	1032821.3718935387	2063785.161986149	1854607.1765819816	968317.0929117696	1654925.1429256888	3419014.00403816	5362940.900204238	1189511.344095925	4470310.208294036	1533679.4491678933	1385276.1901889024	5381685.102496568	2774306.914763161
Com_13417_pos	Spectinomycin	Organoheterocyclic compounds	Dioxanes	1,4-dioxanes	1,4-dioxanes	1259088.5715326471	685582.0687421202	1873553.6915556767	684708.090557847	741572.8252202765	1967953.9956031777	1474612.252327684	2160874.1471120752	1129976.7226079328	1987008.0037594729	1363262.3779772443	2025052.9991891435	2490181.023945854	2204343.6247908967	3076152.8014196213	11369980.776118483	813819.8915581921	1598479.880274991	2074360.364903376	926004.0179796724
Com_135_pos	3,4-Dihydroxyphenylpropionic acid	Phenylpropanoids and polyketides	Phenylpropanoic acids	Not available	Phenylpropanoic acids	1602878497.708608	769790270.830114	809804164.570321	1142555158.0690982	1131629236.9217925	1544404858.3764763	756613931.0844381	902909331.7055936	2430033240.920152	1843638301.7938275	2178735652.308514	851286253.9892234	1667062462.4082396	2499388393.266044	1568170124.1120386	1360439374.8848755	1420260560.182461	1535552446.5644343	872733559.831844	1269974057.1941135
Com_1354_pos	Acetophenone	Organic oxygen compounds	Organooxygen compounds	Carbonyl compounds	Alkyl-phenylketones	28785438.65612554	20322316.86200032	30263604.43853937	16814565.329352032	22163659.05205561	42200979.1960863	32137277.635985743	22968684.72291175	37884698.1342466	26744073.52657153	91198939.84196454	31736234.50334843	364176367.0758958	56921938.14854815	33198218.66824838	24171009.90711137	30965713.775723964	26546334.48826941	77451131.44850026	25147054.29702588
Com_13552_pos	Sitagliptin	Organic acids and derivatives	Carboxylic acids and derivatives	Amino acids, peptides, and analogues	Beta amino acids and derivatives	956219.5749624012	2015512.9035272128	936184.9817922834	559576.5136235834	862792.1994234613	726207.4839121944	1998697.547671481	1388937.8609818406	19575707.60688203	1187038.0137394783	981944.83551354	2945429.754583833	1391715.698714608	1063151.1767110396	1786119.7563526975	657890.6300249783	1016855.4535680548	1439211.0234270329	1064312.1913163029	717930.2960395109
Com_1357_pos	Histamine	Organic nitrogen compounds	Organonitrogen compounds	Amines	2-arylethylamines	15680784.9040953	4130180.994980347	4384706.853033908	5996457.780961815	22502114.3122778	16114416.955662314	1978425.5453156703	992931.4998969176	21271364.905398488	42103383.68212166	6606991.165936396	7227237.320624117	111979894.94170222	9280909.275885897	37738924.89924956	27659569.257258628	18521501.70419809	388272218.4181646	10467692.850092068	15063625.170930397
Com_13585_pos	4-methoxy-6-[2-(4-methoxyphenyl)ethyl]-2H-pyran-2-one					4005396.23701044	6291018.835072528	1475396.7092927296	11089636.786161533	324238.4845317684	5155910.305843733	3806637.2728801183	2729985.280270968	5869034.137004332	395554.2771215339	262628.4433334181	7141457.396917598	499410.3756337362	402999.6090530189	392918.8410796486	293882.75644411903	452369.4203615901	371882.07174433	597156.3556072527	347842.85167127737
Com_13593_pos	L-Homocitrulline	Organic acids and derivatives	Carboxylic acids and derivatives	Amino acids, peptides, and analogues	L-alpha-amino acids	739791.2689510857	562189.7892740545	1235506.207311691	9792373.490296014	11631297.260596313	1463282.25823762	1141152.927043421	608227.1886218244	1623845.2344935343	1374009.4583009442	672804.6674965785	1013625.3403141112	3000739.8426032346	4934274.253829472	1112014.383883253	4500159.817328993	1043444.7123580332	997155.5791359984	4666565.658947052	1201052.8981377746
Com_1366_pos	Dihydrothymine	Organoheterocyclic compounds	Diazines	Pyrimidines and pyrimidine derivatives	Hydropyrimidines	40465596.68467845	22171320.96336656	37059660.560231134	13780659.227400104	46826454.91049668	78432178.83173198	28293280.56973689	46699609.76267008	46534266.698313415	64138002.15729537	48038185.08742167	114844475.61066616	83715448.79743603	51969303.098947845	23704517.73402026	18039367.410562757	31690720.34297616	384902187.6651471	26006841.990562662	47296661.08364712
Com_13721_pos	6-Aminonicotinamide	Organoheterocyclic compounds	Pyridines and derivatives	Pyridinecarboxylic acids and derivatives	Nicotinamides	684606.1969356964	1430226.049288723	1614803.2069067503	1512306.6890457878	526171.8537471485	1093601.239773707	1374765.8306623667	4718800.817588178	19154367.74426178	852290.4222352022	871251.8087412369	20988014.019861788	5118678.06900705	2054864.7039784105	786566.9276550824	746766.5724957658	877575.3343343192	1519318.665167808	28408354.66640825	2568891.611045266
Com_1376_pos	2-[(butylamino)(imino)methyl]-1-oxohydrazinium-1-olate					140628230.33994663	72247534.46883984	102707537.40109044	132390153.73235138	148567091.0647947	141096435.22868785	68224650.18555641	110606956.12150304	195192019.04832983	146369355.45137975	222978401.05859116	78689691.08576018	139892113.95258212	206676582.96787447	150766441.06700853	165048712.01296157	109123706.11172596	131144153.43054356	71920962.23121016	140268325.2414874
Com_13798_pos	Homo-Gamma-Linolenic Acid (C20:3)	Lipids and lipid-like molecules	Fatty Acyls	Fatty acids and conjugates	Long-chain fatty acids	2927124.9719124986	1352821.4010572203	7464719.16098994	8376659.468506066	1361267.3518285824	4795212.430733922	1863930.5173116955	1654105.8454942906	2417629.910826904	2449664.5257339086	2223566.5177342785	1352517.7223239886	2308015.9433754804	2171170.477816898	2203250.9229581654	10866341.186316714	4419899.383066996	2094698.1785138848	2158381.262428591	920149.2577465452
Com_138_pos	RPH					1051107898.6199226	594506455.1629295	2899207.6728622965	78407258.29174553	228354602.60869148	8494087.392235888	800065326.2265265	564144526.1063089	109191284.25430933	219799332.7330266	2163579959.5606527	198698922.9035108	113007841.85470612	3887570.1797541664	657072021.7575315	2224877.421542749	43462369.88828414	111465358.38216896	134777868.27996334	569011374.6175635
Com_13820_pos	(3-Methoxy-4-hydroxyphenyl)ethylene glycol sulfate					1845280.8340627004	3312618.330774766	10547175.682559552	1794478.5347070964	3207449.717385892	13205676.28538178	2777253.9588453555	2397634.3300681864	10906505.12533438	5029492.609998536	2147866.3289220063	3780847.320501497	5970942.711828019	11476095.143658765	3867345.14762897	7894853.028085449	11454243.790383376	8568739.874270627	7029323.494155172	9109272.049063556
Com_13842_pos	4-hydroxy-3-(3-methylbut-2-en-1-yl)benzoic acid					609742.4734994503	740799.1458535222	600165.5821692939	347970.3310055713	386447.85756649385	472728.4056901366	450384.2495775487	313288.44198635215	449966.7608502714	732703.3126867283	322375.01436810725	533022.2101308603	594565.393405792	494009.58306899184	394826.62146526447	346728.85261682776	515612.6065402514	436922.3906068067	644619.1342621653	351123.0861990929
Com_13875_pos	PE (16:2/17:2)	Lipids and lipid-like molecules	Glycerophospholipids	Glycerophosphoethanolamines	1-alkyl,2-acylglycerophosphoethanolamines	530307.522836412	491745.8693145185	489685.8652623792	10734916.441634413	594385.0300420471	882527.6246429719	909294.1792047176	439320.6467000049	576760.189230899	995246.1854613934	278721.2621364394	528301.2679451563	580383.5183856386	467075.22360866267	435223.426483023	373492.4187010755	7695636.912709218	1157382.6228394909	892363.2674754406	524931.9412049763
Com_13905_pos	4-Aminobutyric acid	Organic acids and derivatives	Carboxylic acids and derivatives	Amino acids, peptides, and analogues	Gamma amino acids and derivatives	637337.0705568332	341024.8440023198	3677638.1004664814	2509989.4598634923	594918.6409440589	744004.7009102037	807891.299167006	811959.8881712463	1023979.3169740606	1081559.230859609	500292.620368408	594317.6543695378	584588.3497894217	626224.8292628952	571923.91581747	3328089.581746526	1704342.7246261886	617883.1300587764	884152.783416134	490234.84659452975
Com_1392_pos	H-gamma-glutamyl-glutamine	Organic acids and derivatives	Carboxylic acids and derivatives	Amino acids, peptides, and analogues	Dipeptides	51105900.7707288	38775966.57995493	110324826.322265	126700510.99078944	161425031.4097745	130611941.65821189	66838298.08545272	54554348.09802889	358752784.5311385	92249676.76080194	85624060.45824209	53446526.48540931	247811242.70444843	255111550.9199925	53517612.33115908	143647019.5595428	134840409.4921457	39487970.546168335	122581606.61228997	276085197.65700483
Com_13929_pos	WPH					1437926.319219596	1173221.7655204695	11719133.072242005	4244689.014141162	5350517.951526048	1116893.6157768075	2615402.5491198185	1087489.735855634	5046897.535472011	1161497.9280596187	1830192.193327245	1283085.2797373645	3507685.678984786	15658249.27225472	1313752.550743038	9104115.991750749	1766672.8439852037	1987758.7674567269	4936344.119148819	1395901.180944685
Com_13949_pos	Deoxyinosine	Nucleosides, nucleotides, and analogues	Purine nucleosides	Purine 2'-deoxyribonucleosides	Purine 2'-deoxyribonucleosides	4270042.223257356	4562426.243755124	7346762.014696167	3932385.0742330384	4842121.177078431	14964881.66553354	4180144.2100965865	4000109.977797615	10163924.502286956	5694711.619477453	3824670.692706179	4319360.128672115	12400621.194901116	7705681.929532946	6711477.29206733	10664844.0779567	8359836.759662522	2603288.6488975794	13647583.018988833	5165068.488631233
Com_13978_pos	Diisobutyl adipate	Lipids and lipid-like molecules	Fatty Acyls	Fatty acid esters	Fatty acid esters	2540998.2101255856	2400744.8767822986	2120936.6147691365	1585015.7720362518	3532887.4438627874	3826703.142961282	2923133.814493762	2302110.6599984453	18596293.280196477	4181726.9942202913	1890583.3144657493	5613194.816752058	3885337.06533124	3736683.123483802	2523922.997955222	3942388.921908839	3650975.913502152	3823159.642045804	4755511.526920548	3744775.463287831
Com_13991_pos	PE (18:3e/6:0)	Lipids and lipid-like molecules	Glycerophospholipids	Glycerophosphoethanolamines	1-alkyl,2-acylglycerophosphoethanolamines	1146293.0107374091	618436.6355689022	1166485.3813124662	1336224.14199095	1311038.920954567	1988182.0774579884	1357743.865183608	818644.4377228608	1351457.767317791	1065194.3941978111	854277.3668520087	1495993.0652077547	978154.0426938416	1454439.4784682065	1049330.453100596	10608973.986261934	1816596.3520085048	1481226.8788777215	1862501.66753434	1384305.7743041122
Com_14027_pos	(2R,3S,4S,5R,6R)-2-(hydroxymethyl)-6-(2-phenylethoxy)oxane-3,4,5-triol					727121.6118214108	702027.661522271	4379920.743010587	3194493.4487429066	1144868.4741554917	1539107.383179135	717820.7119300942	920635.3035271112	6467786.543386397	1137746.3024814688	567889.6777368716	1889935.355000218	3335773.930822638	21083527.17356845	1074726.0467535935	1760208.2107959955	5807455.885032798	790839.9354706092	3937704.612386662	3128307.028726425
Com_14032_pos	MMH					761928.8179151047	930568.1309788025	1445764.270560103	1240167.7711682722	1447706.658106869	1049440.539410405	977704.241139812	830827.8868075433	1736327.9678152094	1288624.4065257616	1242876.514208472	1371385.8064087138	2579809.1965048374	3493915.121025408	1060619.1772609726	1929373.4507593908	1410402.9486033942	1566211.796703434	2177840.118826471	1710543.1542468872
Com_14045_pos	SM (d17:2/17:0)	Lipids and lipid-like molecules	Sphingolipids	Phosphosphingolipids	Phosphosphingolipids	931527.7940994684	463387.6863453635	1376823.2395554853	1131267.092778389	787545.4386485763	1035892.5015670272	1404310.978905587	1288645.347138822	1703673.738593964	1931766.413591913	1012274.9242548452	518391.0384473253	812036.9724255042	1209738.3082370516	770847.1463698774	10544720.827477911	2743100.674944973	744993.0721071023	1276956.4059499349	806597.2704028188
Com_14076_pos	6-(7-methyloctyl)-1H,3H,4H,6H-furo[3,4-c]furan-1-one					276251.4239229164	130129.2480934582	15841799.23604695	143484.3183159971	172665.67090447425	247900.55365996723	225200.42116536724	178985.06958286773	204334.21847129305	209098.7006407137	484433.3540561941	229052.97142362336	227981.9985036278	220581.24666601204	181225.61026686733	130843.63164013428	230660.34403170328	199959.2973803077	293342.3540062386	818928.7528793366
Com_1412_pos	N3,N4-Dimethyl-L-arginine	Organic acids and derivatives	Carboxylic acids and derivatives	Amino acids, peptides, and analogues	Arginine and derivatives	25521976.306971118	11259731.029670782	115351772.86615324	43542344.89143443	24744799.7820993	65980029.506038286	10241952.210460627	6569164.027960056	50924796.796340406	17515328.085391603	44170047.16030976	24041776.30750528	88608076.44606638	137231483.7337727	33287537.965887565	101135334.7587178	21972384.41210611	27292389.82171712	37689446.40664869	25106780.84251758
Com_14151_pos	Arachidonoyl ethanolamide phosphate	Organic acids and derivatives	Organic phosphoric acids and derivatives	Phosphate esters	Phosphoethanolamines	1017090.9516757636	1090693.8560852755	2236890.2110579847	1858001.087262195	1718515.1818171698	943163.9794516524	3980108.0731367054	1403956.6257593178	2396617.584410761	1533668.8766706944	4414739.154970051	3265588.049419617	5985543.992031591	4008002.2021193295	1286273.722980498	2474578.3110943907	970525.8099498936	1753130.3971709674	1616798.632956701	3510899.654976774
Com_14166_pos	N-(2,5-diethoxy-4-morpholinophenyl)-4-methoxybenzenesulfonamide					2442853.819563355	1602586.0796566007	2675365.312145663	1770406.8113019618	2794914.7721600425	2424346.094651036	1625130.2312381137	2067782.9366538627	2914528.1411121693	2240011.8255775888	1610246.0118423095	3313176.660736497	2934598.624049954	3374165.9256969965	2695664.4228195967	2442155.643220912	2599452.4249042072	2131310.208680392	2710090.0557771265	2325839.115902175
Com_14180_pos	5-Hydroxyindole-2-carboxylic acid	Organic acids and derivatives	Carboxylic acids and derivatives	Amino acids, peptides, and analogues	Alpha amino acids and derivatives	1894091.5078026883	2238004.6089903573	3233273.6123220986	2784639.914195192	3045466.200122448	6885211.45999762	4197157.576764371	3300047.9487888664	3368773.083496698	15152595.441496756	2608530.9946841667	4392502.958590606	2903673.4974955465	2737445.443721269	3730432.744328322	2785786.212523966	3257891.1801128685	18132961.135217573	4504726.299449614	3719612.757557417
Com_1425_pos	Lysopc 20:4	Lipids and lipid-like molecules	Glycerophospholipids	Glycerophosphocholines	Phosphocholines	64430893.07805588	2863700.2708453387	39496276.05242442	86755876.58185825	2745402.692997746	9564882.694681514	37052637.62828689	67609381.87355171	31149199.64624175	170558181.18994972	8257349.739098019	15871993.8898241	8704119.578323482	2440269.2963877	7309144.143451196	107432874.40404648	27276712.478477683	9453446.9188975	7763689.466675723	7665660.33199948
Com_14266_pos	PC (18:3e/26:4)	Lipids and lipid-like molecules	Glycerophospholipids	Glycerophosphocholines	Phosphocholines	1095003.4961279645	1314729.5385658164	686982.5448427171	520031.59504945937	855822.7085443889	9677867.389997816	1173471.751100701	3336864.7124967184	793984.7710060532	769933.6903238265	429370.8885935065	882502.0546339268	903747.2468762146	874822.7791493912	580973.0161881592	295858.93976047856	1000390.936791111	987626.642932249	1122731.9198736404	813004.1106652209
Com_14304_pos	2'-O-Methylguanosine	Nucleosides, nucleotides, and analogues	Purine nucleosides	Not available	Purine nucleosides	8874473.754776431	3039376.4897105624	5578139.936819482	4089051.23572034	2179656.6634471626	4267725.214735069	2835614.914564807	6906689.804657032	2450273.53472401	2350727.24532744	7953508.784600326	6738257.126323266	3919341.28205492	3413241.582723753	7078032.003714853	9831937.172772191	3604818.471680929	7718575.297111196	1989768.839999631	2230903.724931712
Com_14326_pos	2-chloro-6-(3,5-dimethyl-1H-pyrazol-1-yl)benzonitrile					791365.6766224899	887066.181875923	946265.5560729868	731966.1913273216	1053708.4107839435	670608.0470585867	862517.0168476802	1260290.1895910734	845347.2200357623	746296.0210047603	1223490.1508338524	2128101.7706924	1158642.2162336789	1205305.706207015	989493.9015650064	869762.449694555	700629.3889526571	867229.6485580954	874101.6518968695	849378.7019527333
Com_14350_pos	ACar 26:1	Lipids and lipid-like molecules	Fatty Acyls	Fatty acid esters	Acyl carnitines	1414498.9900785803	158550.61274225407	2683488.3990908107	3754974.3556653815	318542.52303103346	324584.9481098127	297609.4142893736	239470.1240132062	280888.6933878688	273730.6329104138	153038.62776335469	296231.92336644034	322102.1079044905	196276.31840104403	211863.18208429895	1888852.1055441983	226610.52869005417	311868.16877088934	431166.6664077171	221872.31842970016
Com_14437_pos	LPE 24:2	Lipids and lipid-like molecules	Glycerophospholipids	Glycerophosphoethanolamines	1-acyl-sn-glycero-3-phosphoethanolamines	636767.260586346	434116.856554332	620053.6873125009	1002042.0783568192	690813.2419903711	888341.6300913321	768600.5183434988	593498.0495462271	661844.0740954615	758015.4323812489	413782.33507490106	771494.5862389215	806351.4403089666	748647.9853391008	690761.1058974739	10042526.528816784	1251658.0740103351	769819.4805212286	1367473.5071378846	692333.0714332708
Com_14464_pos	Taurochenodeoxycholic acid	Lipids and lipid-like molecules	Steroids and steroid derivatives	Bile acids, alcohols and derivatives	Taurinated bile acids and derivatives	6337772.11489175	10595994.075590048	944087.6652700749	1750190.235045071	1683470.6793475864	12061374.102845008	958708.527786116	717538.75077512	1413222.0598408957	909358.0124470448	575927.5695275209	2706149.309480748	972295.703724227	900933.813330584	982424.9547167022	680530.212138769	967066.9368113936	854860.8913975534	3221190.9368081684	780395.2651358177
Com_14466_pos	Proscillaridin A	Lipids and lipid-like molecules	Steroids and steroid derivatives	Steroid lactones	Bufanolides and derivatives	1657108.791778213	174151.75144115923	2726063.596412908	2193642.237831488	289731.9411504187	808113.560381052	951115.9791488512	3799045.218696814	1307743.471380626	3486985.455294209	347506.04401096265	1076084.0919741555	282901.6150085898	289529.5204494452	386303.3175967793	6108251.3580675125	355372.0202819804	390037.3163955485	512673.799637649	295344.0050650071
Com_14507_pos	Glycocholic acid	Lipids and lipid-like molecules	Steroids and steroid derivatives	Bile acids, alcohols and derivatives	Glycinated bile acids and derivatives	11363378.89955489	10548225.886034386	1028966.921992606	1035660.714758283	1828875.2768390863	979782.069114391	1279859.0590136023	1015189.244232412	2160105.002602935	1171699.4166451013	768485.2077828936	1885717.294970813	1435655.0915057834	1385676.7862344496	1723490.0018974363	892998.5088349405	1966242.6951252103	1500654.841544373	2228494.3522230745	1709592.007469115
Com_14528_pos	RMH					15228009.318953512	1200313.362241334	1623313.21639269	1131662.3362923502	1528466.464567237	1226652.7106857449	948329.8792260368	1348656.9149470574	1381716.8179653073	1195750.4727036678	1577737.5182996625	2484979.8507016324	1059561.3816546202	1607348.617116154	2771601.855393444	1615607.885515844	630357.4712374732	1510554.3593137185	2165614.467689853	1306837.8057302611
Com_14531_pos	4-(2,3-dihydro-1,4-benzodioxin-6-yl)-1,2-diphenylbut-2-ene-1,4-dione					535678.0034001627	561757.1082135405	647619.7825767171	345427.2364686729	472519.5786134271	537401.2062600007	506209.93389660143	750937.6665747549	436384.0895317508	735898.8699248703	523438.571205498	800595.8160984177	2132736.649889908	996977.2249529482	1016858.9297184962	993289.9431961438	410705.12501886033	457509.6134643299	787221.2456478438	330389.47425396915
Com_1454_pos	Tyrosylalanine	Organic acids and derivatives	Carboxylic acids and derivatives	Amino acids, peptides, and analogues	Dipeptides	38560014.55283263	72823467.856081	7041888.326460701	114449955.82506752	248642250.5649842	27562763.220381863	163132378.45463392	54610784.85069891	162498647.5210082	84602277.48267744	120006469.55935094	1942093.2482641544	354959892.0762867	34244937.4396092	45784976.03637504	8922841.947652595	104572435.72279152	15169201.9547584	100148892.03412412	249652206.46907112
Com_14581_pos	Cymarin	Lipids and lipid-like molecules	Steroids and steroid derivatives	Steroid lactones	Cardenolide glycosides and derivatives	1421138.9245132764	1240290.8636897665	1390645.9845329714	1788010.2897314443	1245919.6472615674	1969564.5173168608	4981960.5114500895	2798819.2250951827	1559136.656549838	18322294.088230085	798930.7531452524	1107979.5927366847	1622439.674995479	1495788.5896920366	1140590.0739145908	1580440.5472898756	1641933.2907724588	1418128.6414093242	2543391.304363965	1325383.7669485805
Com_14584_pos	ENH					2460749.605091686	3228633.8185260445	1223938.0500052932	445168.4691895552	1145145.8106273655	660962.2185547149	3435887.052413974	5509031.463107334	831382.149144377	4408566.379101056	6441022.291032611	1973955.2446409443	2184743.402080429	776977.1684181096	17341297.06822027	777775.958788985	1044699.6162907286	938661.4035745644	1136913.2142333395	819485.9702302743
Com_146_pos	L-Iditol	Organic oxygen compounds	Organooxygen compounds	Carbohydrates and carbohydrate conjugates	Sugar alcohols	852616169.1150258	1627551808.8017962	362755883.83578265	1956786263.7931323	42834294.48718523	1904403558.6338804	1431213072.0886884	620570749.5285981	21324235.543159574	19281455.52387272	6844911.362649784	60496901.55049381	48446231.96409008	6360150.669180362	7302998.349004413	4687263.63984211	26887377.621536613	5379193.314942799	34800700.99191467	24135536.70357428
Com_14658_pos	(±)15-HETE					1481892.9423285583	2507890.3447562847	4457122.443131674	6248215.194946325	12418930.840757718	2633842.5875246148	1732030.2119836144	1278105.8162905716	4365494.383487972	2370369.7193655167	1276744.2821979353	13124442.419787193	3974796.151182738	8420933.073596735	2946308.075264066	9480524.393218871	2.31846e+06	5697511.030128341	5480578.99620579	3512003.1175636146
Com_14700_pos	Phenylacetylglycine	Organic acids and derivatives	Carboxylic acids and derivatives	Amino acids, peptides, and analogues	N-acyl-alpha amino acids	3025963.3016439667	2757600.6698227813	1712402.9749504027	1095043.406659821	3540405.9327222663	1736406.0680035572	2609520.5977122937	3345684.78964729	3738548.559772549	3108199.817917261	2132224.8885124605	4599782.408610918	20868239.51698604	3641131.11857571	4552699.647342216	2830005.9605883164	1916260.017568504	2008135.064308593	2608145.347741126	1545574.074164078
Com_1478_pos	2-[(3S)-1-Benzyl-3-pyrrolidinyl]-1,3-benzothiazole	Organoheterocyclic compounds	Benzothiazoles	Not available	Benzothiazoles	53201567.56510504	21743790.52390832	103719094.98476352	98478463.89633948	93949001.83886509	45299922.493366405	42609647.87797581	7075044.763422716	120704844.20514342	30398052.77561537	71996107.81185822	27130269.79642857	80874651.17980501	236830570.72653648	10938154.797723344	193070998.42767555	68192934.07427552	40792198.15143211	85998878.11806156	107101302.0972434
Com_14843_pos	PC (16:0/17:2)	Lipids and lipid-like molecules	Glycerophospholipids	Glycerophosphocholines	Phosphocholines	629804.42516558	433818.74752926384	589314.7123099972	8832614.638566604	634748.407136981	1105123.739558909	2846620.0044861985	1793726.9581426252	612056.9001952286	865627.5736769257	358156.188017154	758034.4263008068	699495.5315692251	462342.6188510604	497945.7030848151	651026.1173261337	4299815.46394302	1680761.433754257	2511863.933227403	911723.8015434385
Com_14894_pos	PE (16:1/16:2)	Lipids and lipid-like molecules	Glycerophospholipids	Glycerophosphoethanolamines	1-alkyl,2-acylglycerophosphoethanolamines	881983.9292268507	577584.8462737021	761344.9389170003	7078918.490103585	1158529.585141584	1424929.1755953345	1215594.106708343	740322.5979871063	982742.8102517994	1746901.964451348	512112.1078780989	1044182.4537509726	794167.7167572469	873215.4001208037	743031.7734897436	517623.7014902623	20923149.488304485	1637384.2023580088	1519845.328209075	921028.3138178808
Com_14917_pos	MPH					1801200.6693820208	1827988.856606934	5367381.856948388	2836375.7295940006	5623973.381697022	4116685.15505164	4040836.965700829	2182572.678816039	4906661.833039101	3094134.8917476274	3784854.605352765	2833248.031694209	5387924.108248348	7246386.535550664	4446837.318004167	9510111.565157536	2716789.290096865	3115664.694133341	4518969.5771634765	7972736.364091902
Com_14930_pos	Dl-2-Amino-3-phosphonopropionic acid					768689.8020372925	1388877.2548580407	11855213.314528158	1480123.875976022	5816220.9080647975	4223781.483014332	2632928.5161463497	1071019.5656478803	16614351.246803232	2449717.579821252	757184.4362270128	1766374.400531898	1836394.0033731912	6839111.770164883	1516990.006059038	8830364.956106182	2859228.4529307648	1653793.053866237	14376892.16377548	1630953.645653895
Com_14932_pos	(+/-)-CP 47,497-C7-Hydroxy metabolite	Benzenoids	Benzene and substituted derivatives	Cyclohexylphenols	Cyclohexylphenols	3106119.948685461	2274130.261741324	6019216.866589778	6364100.84606078	1716702.8670133073	4180539.119174789	2710968.4558840725	1805404.977271028	5026908.928646557	2474300.3707591817	1421343.2831191453	2982236.05714939	5007691.0244103465	3935730.103639952	2790216.738913852	9498426.594860427	4047010.438451239	2639817.0999419917	4695638.881429832	2811021.184077974
Com_14949_pos	VMK					692353.3629388561	1172875.9660214458	5085673.989865442	2591340.7919062944	1701457.9201529992	521444.1076451753	926652.4544284831	1317828.6035209442	1700405.9347470654	1044969.9660833172	1629788.7515182742	2428176.869990968	1031316.51578993	6139473.565317424	1121248.511860465	1533776.1263062195	589970.8608334445	2123796.639575804	2520743.5349085825	2170363.478514396
Com_15031_pos	IPK					1002534.915815592	1677882.441147028	5201150.250467478	9146031.353995912	4478484.14564251	1428440.0693391704	1489304.3395019812	1541553.0725945835	4091690.62916938	1824132.7927643892	1803398.6940096384	3232602.666933472	6333287.491375653	5348918.931419888	1358718.7370007636	1820710.9432357536	10762438.1197129	2264403.7724013897	6316085.006426902	3705613.142452908
Com_15037_pos	Dihexyl nonanedioate					354176.30033151375	1104635.5756714705	389767.3391697852	9350497.73230896	258927.8106362572	382659.4992929762	323638	1581897.728400968	303324.9217578008	375809.7023791982	286050.1588372421	454496.7841441496	403185.1572336544	351790.0933971206	755615.8264509578	271009.6463287788	354197.82493225945	816224.1835321409	458601.7793768832	266504.5358635057
Com_151_pos	L-Tyrosine	Organic acids and derivatives	Carboxylic acids and derivatives	Amino acids, peptides, and analogues	Tyrosine and derivatives	1543363198.795731	729882807.7243917	782209413.1024884	1099064223.579528	1085713745.5747216	1470470422.9335372	720979742.4884056	863768155.5469211	2318292594.172639	1736800304.842306	2077178975.2186327	12280156.876773683	1564490496.4492471	2343153371.6968384	1493892479.0752103	1305534170.1696484	1316726474.7224789	1442248640.6172822	827935894.1182679	1179180655.015672
Com_15104_pos	3-Iodo-L-tyrosine	Organic acids and derivatives	Carboxylic acids and derivatives	Amino acids, peptides, and analogues	Tyrosine and derivatives	3166274.6123433826	1992546.702163024	1646869.104801285	962754.9467967838	1351824.7361267922	1677680.6306306715	4382662.59040263	1178791.5596889346	6685529.251510015	1438010.9754526373	1200616.8676443032	1581769.3915414368	19966622.16741607	4358625.077003948	1101596.4643961	3705791.8868307383	790605.0629858224	2539835.1776513727	1588913.3970020588	1927564.9690236016
Com_15115_pos	2-{4-[(trifluoromethyl)thio]phenoxy}ethanohydrazide					2429521.7846115767	1245252.604638971	1601811.7668512843	2156718.839323624	2696975.0632598065	1342845.434041686	2718687.8823332423	1947479.7950018088	2630455.3977952474	2439820.848277556	3305716.553396779	18074744.171224978	2673181.1526857736	8610931.071902994	3798377.03851727	3120692.8449724214	1141779.9071149644	1462374.404346714	2643550.5959838345	1709704.3925413182
Com_15136_pos	NAT13-331713_POS	None	None	None	None	1746013.4412271886	2684969.8339157533	1400205.31127752	1437853.9646373224	917280.814779297	1417410.7427118958	1033576.5015950408	805957.9236576846	1561247.0464698232	2506204.8468705365	832789.6466641596	3966562.100179514	5343893.065842941	3789131.481106451	2713080.9124122043	4274934.444140683	1284492.507114498	954038.412939016	4083430.475075658	831164.033066654
Com_15167_pos	N-{4-[(2R,3R)-3-(Hydroxymethyl)-5-oxo-2-morpholinyl]phenyl}acetamide	Organoheterocyclic compounds	Oxazinanes	Morpholines	Phenylmorpholines	12748344.702807516	1370007.823752821	2021763.836482252	361928.6132499304	454499.431282227	5290523.077741516	1535468.1988996929	1553584.5391206522	6007266.855294975	1207632.158576171	1035438.5435415112	1682456.2773944824	543126.5823478971	778037.9182904756	8519775.542049943	765788.0089119972	575597.6079585146	2228395.670450215	666814.641979764	1461765.930971904
Com_15170_pos	7-{[(2E)-3,7-dimethylocta-2,6-dien-1-yl]oxy}-2H-chromen-2-one					4182690.178476744	3669978.538819973	4231477.097530879	2036792.37893836	2664341.433135091	20566344.18504214	3892977.301765334	3834924.596359408	4476627.131374235	5385261.312845161	2694876.3867254606	6851382.947704051	6174472.963938998	5310982.206621585	4403116.729376076	1990271.5873095004	6519937.252120552	4797157.033200909	13444601.11028766	4184117.652963455
Com_15191_pos	3-(2-chlorophenyl)-3-(2,4-difluoroanilino)acrylonitrile					199567.71961670503	955075.8958648788	4337098.17173826	2764332.1815565466	1742634.5537854517	911214.9841655506	3490174.7182177464	357307.3806840836	869509.5377042383	475256.0803899306	159974.19094112216	4940566.191150573	1518875.7548031386	6386240.720210632	192001.34924391183	9227057.382669818	595543.7498456689	207638.73729459045	695369.3725816899	514068.2537287556
Com_1522_pos	L-Pyroglutamic acid	Organic acids and derivatives	Carboxylic acids and derivatives	Amino acids, peptides, and analogues	Alpha amino acids and derivatives	112540070.3534698	177913590.62189475	86642064.89846443	126003965.19318669	114596440.1743086	204604133.47425795	88879606.4270674	69434432.66615401	199164055.76169983	99769697.8781545	94280423.98567754	125327536.99156708	145555791.23491052	147484541.16020066	183599489.39661583	186710282.62518623	83131307.45571408	45004645.21474772	176275250.7241206	160358257.0377448
Com_15274_pos	3-Methoxy prostaglandin F1α	Lipids and lipid-like molecules	Fatty Acyls	Eicosanoids	Prostaglandins and related compounds	846689.7620040458	383014.0954033506	889071.9105969822	2715775.899423492	825821.1997098677	1358805.9286227652	2043241.488317515	1177297.1774273275	864069.6492044816	1521841.007747002	585850.3123939594	1125470.010829151	577967.9395666566	864026.5131352543	762002.7549464048	421698.1303877897	20051007.872133013	1102704.0626579649	1085073.8034179104	783820.1232174092
Com_1528_pos	trans-Anethole	Benzenoids	Phenol ethers	Anisoles	Anisoles	2143271.978109601	1766696.580187251	1521272.4031140143	920975.9156441668	1343357.3145601505	2487871.0282388413	7164619.968808827	1709251.129008457	2046573.299564845	1845124.973945408	26850613.992778376	2401997.5457905405	2116580.270647337	1608595.1105739155	2029950.536376897	185840459.73122373	2574614.440470198	1933425.890490557	2666859.9602688868	1417425.5133621886
Com_1538_pos	5-[(10Z)-14-(3,5-dihydroxyphenyl)tetradec-10-en-1-yl]benzene-1,3-diol					24115729.67226412	17005735.469249222	29737471.513569728	65156947.5317767	10027360.622154543	17936507.9687094	21898937.877649635	17973467.372087695	15485208.295965906	19915437.677851014	91923055.7730546	10647138.489987906	16537168.955522465	13891543.281020423	14657534.892087596	183479064.38664213	18169883.22856856	15214249.888200073	20354920.34402936	14065799.006985707
Com_1541_pos	Nervonic ceramide	Lipids and lipid-like molecules	Sphingolipids	Ceramides	Ceramides	94570528.07363015	48640338.50321788	78660951.16465838	8709075.436934553	2918845.9732113234	406241864.27530056	38959447.67517554	92457556.13927056	48657398.36872334	36394452.362414666	49962816.10691232	220244072.5608517	37009270.611307554	57113460.04217672	61701653.38969651	2158013.3623274267	94370710.30297826	43101583.62504778	8388234.702912221	36553616.61711115
Com_15427_pos	WLK					5259696.036338238	4147072.448227195	197948.82876081608	420402.3651534025	3452193.77524022	303720.0575745051	2604287.233391433	12397940.848055018	2947790.661737359	3465313.3816507915	9558809.180945093	2828997.7897938625	1539568.3456453718	230131.43003316355	6323264.338139695	166133.24388245473	210696.48545715612	2132116.740361589	918300.8052764486	3519398.6139143724
Com_15461_pos	PE (17:2/17:2)	Lipids and lipid-like molecules	Glycerophospholipids	Glycerophosphoethanolamines	1-alkyl,2-acylglycerophosphoethanolamines	1087385.5739659728	373333.1538744638	1433334.6647062877	8902741.415726705	727761.0737380184	1062856.0325245785	980344.905583284	1354186.5221879792	1708774.6500975376	1682064.0800419615	1018009.8985730924	516694.5537519074	634188.4424377077	1140782.7293591534	866969.3869828491	729328.6775149236	16555815.718147224	1029565.601428908	1248974.050805551	646429.9387536884
Com_15478_pos	Creatine phosphate	Organic acids and derivatives	Carboxylic acids and derivatives	Amino acids, peptides, and analogues	Alpha amino acids and derivatives	4380018.58810579	4250134.634299759	5743753.185746253	5005680.549689417	6874259.765974426	9862517.66757376	6114555.368017484	3992044.351690794	9855969.081228329	9483351.55600292	9198329.362963554	7203655.697098106	13547399.887433808	13677826.63651877	15653492.80212076	3175574.785760631	11012668.40465456	9692979.63963225	9153688.502691748	12616151.411576036
Com_15547_pos	RKK					5205774.757647155	592036.7455546968	1175990.77700716	8820957.992443584	1008205.6588548456	1256257.4962366414	1209686.4112689602	767715.0404816292	1065648.9387031011	1104101.9122584471	589583.6861486835	717007.5971534287	1031833.7295327942	886121.7383599476	829107.5289207862	4135785.029906454	1109783.826744611	952110.785984684	1688117.7090636971	954746.8936594604
Com_15570_pos	Phenytoin					2362296.8381330143	1760560.0850365048	5958898.09607576	3125854.0348624056	3509727.8893117174	13909756.19511953	1538235.220709957	1471985.1147000117	6394873.414740285	2716966.8331687627	2035045.279382825	1951180.6702608184	10201341.481213655	4682641.763939548	3.10971e+06	8842999.543708822	6859272.530687288	1023399.0812588184	12053874.147640588	3389866.8639769307
Com_15678_pos	N-Butylbenzenesulfonamide	Benzenoids	Benzene and substituted derivatives	Benzenesulfonamides	Benzenesulfonamides	2280753.113932202	1974141.4575286596	6123282.161280169	4070663.4284976474	3739397.154875173	1680283.354419987	2485075.940240005	3037275.567637168	3465728.0613796744	2129278.480313227	5629982.924062369	3325344.086129354	5252859.601361072	7239560.940475541	3499715.67704843	6074692.2481112005	3241139.997357753	1647603.6078391252	2423268.0253084423	3104424.762922108
Com_15726_pos	Cholesterol	Lipids and lipid-like molecules	Steroids and steroid derivatives	Cholestane steroids	Cholesterols and derivatives	1279326.0533321651	261508.70181917265	6354352.393137855	1778998.6780865586	419893.8607124697	639195.4430088556	449454.8862611143	478531.303171898	561082.2227160517	883465.8883277869	242952.180036199	405126.21996731433	402445.9439606312	349283.9352236588	316651.9312390273	8680718.032983566	804597.4691997392	445817.6213135805	601097.77826356	355993.63301857805
Com_15748_pos	10-Nitrolinoleate	Lipids and lipid-like molecules	Fatty Acyls	Lineolic acids and derivatives	Lineolic acids and derivatives	714928.3164822386	341798.69535971805	876097.9605361685	584825.220430987	526460.4563761774	19236827.422347724	606616.8024720474	462370.569992704	616106.3985011446	565248.6829310475	335302.156814692	583544.9855733196	589688.1013019885	539714.8296888866	486938.5507508088	659262.8758131712	615276.2802326586	533932.956785269	1126300.3342796983	474423.03767413297
Com_1576_pos	LLK					3506052.2534025866	24144681.27300958	269396827.98525554	95924761.66603298	104607402.845855	43158003.20355331	14711110.82300457	8575971.076040871	52677672.18590501	18746844.173812047	58780035.11485551	59385451.7279463	163053790.3774377	234956918.15982613	9162141.52868236	168395459.3620981	39681505.97911782	53794483.11396285	66854316.7601908	38736067.676963255
Com_15782_pos	3-(tert-butyl)-1-methyl-N-(6-quinoxalinyl)-1H-pyrazole-5-carboxamide					433220.765225764	221982.4703596874	555516.0937418109	382620.6247411018	327461.46940615267	19179673.255003534	397311.5330206641	290254.2239242386	372296.1358361488	345471.2833026334	211291.54519707087	356482.11777997506	390438.4206426572	346363.7484796965	1178065.0614022128	355979.96837268886	412947.6166095391	373970.3546899536	623578.9624393296	438961.5543533199
Com_158_pos	N-Acetylsphingosine	Lipids and lipid-like molecules	Sphingolipids	Ceramides	Ceramides	155839225.13684934	30378521.308461253	1355937385.053561	1483609069.1213267	22700979.176769342	186758176.50072265	54173604.6795179	74681376.82927245	475336239.8104352	287238299.2277072	159091113.36690608	11925406.590211855	38014119.32276309	73898403.50903969	54245744.75994598	934224211.083136	302325632.33706623	70423070.93856327	46925524.84482601	32783912.88359444
Com_15825_pos	ADP-ribose	Nucleosides, nucleotides, and analogues	Purine nucleotides	Purine ribonucleotides	Purine ribonucleoside diphosphates	1075791.4587769876	1056078.755002784	12934651.343972476	1243071.3885798464	1781636.589856887	2669655.311872368	1162928.283962448	1303059.6282675995	2365528.9109829147	1788705.5756306392	1844318.5337367095	4244249.920349694	8046324.095224344	1913934.9706302052	5306874.238257783	3373795.6161453165	2207331.4565805825	2551509.531445369	2781832.0090313894	2274545.8252026155
Com_15845_pos	3-Hydroxypicolinic acid	Organoheterocyclic compounds	Pyridines and derivatives	Pyridinecarboxylic acids and derivatives	Pyridinecarboxylic acids	1025742.9694126984	999247.608539638	1369146.1569144097	2368523.307529316	3079213.427517653	3365458.304124409	1590892.6605397004	1078009.1587630084	4177114.113842805	8504079.076015735	1105971.7788695665	1672494.5001655584	2755964.038473759	3767452.679310395	1471133.482134917	2327208.497148739	2322185.1126192184	2735171.0001690816	1636089.3508143902	2262047.1263892264
Com_15869_pos	Phosphonoacetic acid	Organic acids and derivatives	Organic phosphonic acids and derivatives	Organic phosphonic acids	Organic phosphonic acids	855098.5670107513	750422.4858043263	5380819.519069405	1500238.0835897827	1562561.1789418138	3892997.415989587	957036.0896064244	1022990.6164506364	3749382.890094627	2476612.8292454234	714787.5591663674	1990604.3638807216	2434188.4589745686	7685609.3653938575	1229025.915163407	6384693.468730544	2643870.1018475643	2125776.831329842	3072230.949398683	3106583.0908378544
Com_15871_pos	Dehydroepiandrosterone (DHEA)	Lipids and lipid-like molecules	Steroids and steroid derivatives	Androstane steroids	Androgens and derivatives	5191919.389094139	1217022.0323460456	2005525.422333675	1245445.3260119425	1546067.2708940466	1981938.9408203715	1659425.0964057678	1459175.9666107963	1779336.3632784884	2021175.4919672732	3035428.4935062933	5247859.665668559	4520581.366720253	2351524.4264960038	3842510.329041214	2125093.860295781	1701243.0057184824	1768725.2370263508	2534643.539974361	3930160.45469407
Com_1592_pos	Eicosapentaenoic acid ethyl ester	Lipids and lipid-like molecules	Fatty Acyls	Fatty acid esters	Fatty acid esters	7713330.852107486	2694101.0225851177	54135210.12440028	162262594.69810942	1811453.0745737008	6402865.406869576	5673708.560397721	5349057.300795728	14765804.489023007	10060354.201108117	4784584.86453366	1097145.314326641	2795608.9980015573	4148441.324864743	2293429.716602776	175769819.22492203	9226669.150900893	4794378.226733058	2348599.6989030824	2365214.37758265
Com_15937_pos	4-phenoxyphenyl 4-hydroxypiperidine-1-carboxylate					12985311.638105689	1215143.2430555476	2147261.659766431	1325022.1593088373	1211913.9518868383	858525.2058863826	1319938.1910440384	1345043.9541535033	1400397.3136423335	1418615.7939240076	1546253.276577204	2156930.111893167	1947039.357571957	2549306.6729990365	1192938.6913364227	1879995.545453276	1625685.670275783	1083793.6840419048	1402172.251885773	1137587.4289938614
Com_15959_pos	N,N'-Diphenylurea	Benzenoids	Benzene and substituted derivatives	Not available	Benzene and substituted derivatives	3056155.791866774	886404.7598928881	1348426.4344865433	2360944.488670364	6467819.032744975	1574116.1525646877	5270594.557884054	5854683.588479224	3758865.391968518	5310486.640852408	4562207.104170495	3959567.2841482074	8459809.33802995	3463861.6357932845	1327853.1168374189	881013.8442143877	4118170.812903057	1118789.5298400952	3096311.438229672	7504877.312344567
Com_1597_pos	1-morpholino-3-(4-nitrophenoxy)propan-2-ol					11377791.351259667	3974579.167506469	191810559.0069981	59710116.51145694	22688407.66196453	13495337.31576476	8756435.625589428	1983523.9217558044	16892717.763256133	4335826.906041307	13029760.4097914	3029716.303947936	31617974.20172641	168217117.4088383	2530572.0026379107	128414975.94551516	7296219.353278724	17120817.041005947	62297867.63268301	11185916.456525551
Com_16087_pos	dCMP	Nucleosides, nucleotides, and analogues	Pyrimidine nucleotides	Pyrimidine deoxyribonucleotides	Pyrimidine 2'-deoxyribonucleoside monophosphates	1427400.6829416135	1408553.3674523444	12575673.581323776	3720863.650772434	2342141.35301996	2811053.793399562	1512164.154940834	1741213.5805539482	3253617.785064085	1911125.7754444915	2210340.284645977	12992464.230133343	3263151.060864502	9553156.181458851	2231385.8909558943	2728868.010221805	2067371.6556839803	2114775.969030789	3619768.023075102	3039362.124740584
Com_16134_pos	QLH					1038559.5271003796	1023042.327321896	2995543.564799227	1222639.388985047	2877614.646053222	931780.2927153412	1122680.6448312453	1257962.2010158903	2283660.617575117	1450290.955668234	1639040.4674476236	16076941.352215352	3763695.845700617	3909425.835328757	1612093.5065356244	811531.0512023569	1521704.2555045923	1527847.164970494	2766362.0437983926	3454101.434231144
Com_16140_pos	VPH					798643.53526372	965649.1859678604	1090283.1792863312	1033104.6649827044	1881061.1252566443	676775.3483635843	1079788.4290675952	1304940.216022595	1033970.5712027956	945928.5071225571	1240634.7820987469	2689346.5326703466	1169297.7633651893	1332819.3222085263	14534710.893258594	1371263.5122171033	1202605.2223244158	1045094.393044785	920727.6668908686	968049.6388016826
Com_16141_pos	2-Phenylglycine	Organic acids and derivatives	Carboxylic acids and derivatives	Amino acids, peptides, and analogues	Alpha amino acids	2323830.334547324	2858189.185059796	2919164.910969422	1496040.2223350194	1674551.5572346477	2253153.6884413096	2677194.1088947104	1071405.2853790233	3671006.4529952793	1562661.6358819394	892035.9444059615	14112263.49237732	2516040.38697502	2928336.8856632244	1546325.5397683503	4422657.836725861	3143816.21212284	1524266.8490615203	3894542.022188209	1367213.4060730028
Com_16197_pos	Prostaglandin E1	Lipids and lipid-like molecules	Fatty Acyls	Eicosanoids	Prostaglandins and related compounds	2566077.41013533	1306948.452346905	2763473.6768187	6243725.420580701	1233099.55676854	1227547.5061964935	2750917.610597561	2216561.470162496	2698509.433280696	4172003.496009173	1351060.812558717	1842850.343989428	2285849.940466572	1988783.3816026296	1377821.162111373	5332972.42200975	4644122.7635312565	2857861.709103096	3495240.800043033	1823511.4710219123
Com_1623_pos	TLK					2539469.0478054183	16854349.194541257	88015007.54081292	45141204.63660808	25090994.902873088	11663975.801987002	3631158.62632893	5076203.849223361	44138612.43945912	7015608.645614053	5455466.964421894	155231123.36528853	74567419.03427216	101004223.11399303	4025653.2835609815	171938018.40000615	74043793.79478839	46838448.06536834	27637543.3677787	16166800.747866577
Com_16265_pos	2-[(3S)-1-(3-Chlorobenzyl)-3-pyrrolidinyl]-1,3-benzothiazole	Organoheterocyclic compounds	Benzothiazoles	Not available	Benzothiazoles	569278.3288412131	609895.7725897105	4252214.289907208	3184982.331433568	2252677.6700100554	676140.033587573	709634.1969146988	737117.7220714544	1343839.0293182568	1006163.2789141831	1168233.4464504835	913326.7487644568	2834748.754998292	6046812.770789033	917827.9238661568	8170221.185192973	856318.8762021571	883577.4104475756	1649191.309984196	1361759.323095738
Com_16319_pos	4-phenyl-2-[(3-pyridylamino)methylidene]cyclohexane-1,3-dione					9341990.910137547	6562811.819630176	10099557.522254782	6117218.935105004	7584478.026539412	1954484.1274326525	11589093.466261756	10420638.342992038	11174820.630847136	13867112.601729313	7161529.057137379	14803983.500665892	16797455.450734206	15602310.27256262	12682328.249223158	5631464.202545801	17834727.313456092	13479914.942821832	20604545.17059784	11800341.734202037
Com_16365_pos	Cholecalciferol	Lipids and lipid-like molecules	Steroids and steroid derivatives	Vitamin D and derivatives	Vitamin D and derivatives	1996880.7645794344	150478.49281126985	3629286.1646670834	5313428.780058202	230527.6570284522	1252943.7874630908	1114757.3548278331	211848.75074983388	892093.4387681156	1627841.327959724	309989.10620504385	233234.0659054556	244407.1637853564	254776.4565153752	187001.69138309715	3018897.500085739	267253.70732135227	237267.60035827305	348640.9583897261	193067.8614278143
Com_1637_pos	16(R)-HETE	Lipids and lipid-like molecules	Fatty Acyls	Eicosanoids	Hydroxyeicosatetraenoic acids	100280321.22980872	39510958.6799416	51197740.18938753	118195130.87237902	19061764.64117804	17887904.247553915	122146188.15811424	160052769.7491989	29544959.043399908	71785381.68096454	91087810.82792751	75060256.23822843	99804241.01082537	59538990.84538653	167151978.74576497	44163898.19744647	6147566.899222111	23048989.7927803	25111381.68369272	15394150.10746171
Com_1638_pos	1-Methylguanine	Organoheterocyclic compounds	Imidazopyrimidines	Purines and purine derivatives	6-oxopurines	47172123.02414282	30088645.86711475	111442029.615191	81725298.29442228	43587608.75587579	91848001.96718548	33371629.086737577	41980328.429382965	99363963.22198586	60005094.39018585	87407701.2769117	120248277.03308988	124797618.3977421	154225186.16597933	83512288.15536538	169533124.4208476	60370058.512424335	180271484.5118432	70011693.79833184	57031975.42401996
Com_16473_pos	ethyl 5-methoxy-2-methyl-1-phenyl-1H-indole-3-carboxylate					12231954.626053546	389354.9729564816	309533.5971166437	173057.89216514092	233407.83354215196	126920.00021046124	402809.9286226484	305096.23510153475	185243.38864576689	217243.16946733303	281613.71230693616	355078.3996295797	305194.86106096953	344126.87781346927	361656.5963513539	202421.94306278604	161706.93703269868	194954.48657654916	210342.4107524527	193299.08695451485
Com_16483_pos	5-[4-(tert-butyl)phenyl]-1,3,4-oxadiazole-2-thiol					790525.9942076263	8447763.043731067	878070.6481841462	514793.2367448816	646462.3817043031	687291.7163447139	7826403.187526192	1066448.4569002378	818360.0571318315	999723.8757548608	851861.568916649	2526736.0644837017	1005857.719691932	931876.17496637	1134198.587017208	652216.9840771998	871004.85999408	1931740.1367130396	948451.3113545812	608451.956772065
Com_1653_pos	(6E,10E)-3,7,11,15-tetramethylhexadeca-1,6,10,14-tetraene-3,5,9-triol					17686058.417608444	3170544.2684124475	106786914.94501498	69172419.98661862	7332435.032296007	17505297.44991131	6471231.145761038	7794765.818057817	21289660.34401421	25246798.22051325	19619704.282921545	4473813.230543168	7697113.443480236	6625261.880607253	7903060.574060901	48122017.36823549	22139577.288049053	11892061.21336704	9636265.316002434	6683709.983812664
Com_1654_pos	Erythrono-1,4-lactone	Organoheterocyclic compounds	Lactones	Gamma butyrolactones	Gamma butyrolactones	41585579.45777556	32812789.66821521	144505533.49054793	166187028.84367082	57422380.06086276	48566325.98329935	46852574.14982364	36572846.95757154	215986655.69648865	75350257.75179161	27362672.413196705	111140050.79946633	60018349.94390132	252889650.6499016	51767570.34100042	128137784.5345712	103296731.982116	167024662.9330379	128851225.96533184	229060800.97663787
Com_16545_pos	N-Acetylglucosamine 1-phosphate					1614821.1110087652	2199372.613855049	3157493.132465784	2069318.502506609	3116591.748304605	3454376.5799904563	2078872.608127443	2406199.8023746884	3562902.1154489857	4852330.240689008	3075308.5160965677	2195161.9149750634	3913119.961120464	2852339.2859340813	2400226.223676484	2612910.477614307	17372021.372952536	6454477.898584909	5271065.121907133	3473740.3715449586
Com_1658_pos	Biliverdin	Organoheterocyclic compounds	Tetrapyrroles and derivatives	Bilirubins	Bilirubins	254905173.68688944	6051246.283227019	1076216.5228193165	7321653.026769029	4696440.701888036	6030355.351200483	1672522.4428215	7008973.298670603	77925830.56080444	6355411.30443216	4353277.7562147565	5081270.9328843085	3173958.876995617	56809074.25685919	22342872.92900487	17273885.148929276	1.56586e+06	1298940.9677259745	12853940.33790963	22173934.52782436
Com_16619_pos	PE (16:1/16:1)	Lipids and lipid-like molecules	Glycerophospholipids	Glycerophosphoethanolamines	1-alkyl,2-acylglycerophosphoethanolamines	283407.9923079509	206739.4368727717	285832.76421102264	7822040.990350525	330550.4999120643	398559.8487986502	527697.4283982654	359019.15810434555	298341.7371368723	351339.1937643521	187810.29538327205	357586.764521722	355486.36923633603	338997.1991161388	305392.46812717454	167566.7255769914	14259567.210293677	356810.35514114366	567717.1417223648	297400.87356778944
Com_1670_pos	Phosphocholine	Organic nitrogen compounds	Organonitrogen compounds	Quaternary ammonium salts	Phosphocholines	42763091.30185556	25101903.98007277	23164432.85778985	19708745.61278049	21303753.95709194	66966206.63197927	26475601.3639253	39609357.618088566	17227160.231169406	76447905.96279263	19554367.05530974	67557216.91244397	74367318.7383547	33431527.35671092	51510547.54118525	14022476.199057804	157529284.1934366	302762694.27560246	41529364.61919249	15557407.832749216
Com_16703_pos	(+/-)5(6)-EET Ethanolamide	Organic nitrogen compounds	Organonitrogen compounds	Amines	N-acylethanolamines	618253.5826851516	314297.79295015184	724914.6092571326	581109.2842647408	485059.1817865262	7593956.070233941	549590.2764680393	415190.91487835575	531307.4494030463	510677.5138774537	308126.46777664305	559708.2969626145	557198.481135731	505308.4412541855	3774064.830017867	508022.4875552045	589321.5744104373	661139.1039671476	21265132.221958093	626446.3188844459
Com_1674_pos	10-Hydroxycarbazepine	Organoheterocyclic compounds	Benzazepines	Dibenzazepines	Dibenzazepines	9952358.061707228	173945707.09650403	1773418.0698123623	1077081.9622823363	1339845.309004507	1950160.5451856216	1742102.166085268	1347892.1195426062	1615895.323669055	1844334.5422232023	1202394.4749632878	2319723.2662084666	2149107.2532643704	1835742.9052172704	1658833.1179246893	1244487.3468674058	1899410.112211495	2015909.976396732	2184706.899906873	1446332.3857693395
Com_16742_pos	PC (16:2e/8:0)	Lipids and lipid-like molecules	Glycerophospholipids	Glycerophosphocholines	Phosphocholines	1011202.4489839488	648059.4246099398	1102352.484216581	4418813.025557159	959782.1619639648	1489965.3481291428	1140521.294425313	805362.1788750459	901400.594421096	941493.9871255162	544288.9374653358	1040854.7545526827	1037285.8574457128	905818.6628895176	780055.5541596134	3772397.395284501	1321095.8969041756	1076306.2201126858	1518968.9990405105	910022.8147585955
Com_16788_pos	2-Aminobenzenesulfonic acid	Benzenoids	Benzene and substituted derivatives	Benzenesulfonic acids and derivatives	Benzenesulfonic acids and derivatives	1872361.755262593	2836732.353532382	3131928.855178166	1516797.30578042	1635054.3260174769	2682753.954877907	2825708.1280351826	1903214.4659232672	2526172.618949888	1479216.8916323315	1663347.3158228465	3846863.4020660897	2812341.5689558103	3625864.484200128	2173151.8658351684	4910960.88686755	1970277.6204028132	5275427.041008642	2473883.583326581	1403483.7779409715
Com_16826_pos	3-Nitro-L-Tyrosine	Organic acids and derivatives	Carboxylic acids and derivatives	Amino acids, peptides, and analogues	Tyrosine and derivatives	11757778.736275228	2249477.351703183	2443389.4833803563	1524958.1142184406	1577185.7082911597	1039609.3715636368	2214507.589114863	2003225.6964698783	1474842.293818349	1631492.3684634208	1833559.556446883	2363525.207076848	2127456.777080581	2374972.0032638046	2769883.167216216	2286296.3444805345	1240728.5143372335	1307994.3945988782	1396112.5744405794	1283758.7189144134
Com_16907_pos	2-Aminobenzenesulfonamide	Benzenoids	Benzene and substituted derivatives	Benzenesulfonamides	Aminobenzenesulfonamides	236538.4210681501	166554.07352697593	264846.5753511646	178872.20531898987	195188.2829945392	299512.7970679611	236351.1828655765	221435.45888231072	276820.4341237452	247487.61702015085	189203.9429782889	334420.2769721409	289589.11881630647	319364.379009268	339307.46333764103	283597.6459529117	267434.74686549086	282052.91123363253	302706.91536438686	223237.0295305189
Com_16972_pos	LPE 20:2	Lipids and lipid-like molecules	Glycerophospholipids	Glycerophosphoethanolamines	1-acyl-sn-glycero-3-phosphoethanolamines	709906.1559004063	679442.2536052171	2826651.5076895542	1483235.5883564537	1206117.6841755891	1188513.1321475287	1117453.3452913086	1024593.2268085462	1239499.212845873	1545907.885512384	862731.0508552723	1088930.33991973	1659376.0561055802	1606094.501147896	1035014.1877688246	1762423.832526025	1972331.7310250208	1217900.148363969	2285626.362225373	1684279.2743144203
Com_17036_pos	Vindoline	Alkaloids and derivatives	Plumeran-type alkaloids	Not available	Plumeran-type alkaloids	555597.2962731441	214078.08817238064	1984835.3958782088	2330846.793535588	364766.0788634792	771338.3163842048	431465.7302400675	841960.593250934	1250415.2476646188	2814382.473022181	356026.7687347516	390986.6204400002	396387.18495976046	413762.1004321196	592835.3693945914	3276165.623206036	1149262.1479679083	699054.26612884	763661.4379531464	327030.7702766751
Com_1707_pos	Cadaverine	Organic nitrogen compounds	Organonitrogen compounds	Amines	Monoalkylamines	1776557.0371597935	13143123.51181818	86230427.450407	78250455.21463375	151122129.84473303	114094980.6078476	19055723.3222182	2632656.593361478	54784661.54292476	83914062.39599043	50934645.525239736	70536346.32763185	292839528.6279648	148523011.3616835	27864406.305790428	96835987.76771627	53950337.59393613	60350307.5392653	210794353.78724417	65709232.88752245
Com_17071_pos	N-METHYL (-)EPHEDRINE					444658.8585718905	2927139.644511971	600272.9676468609	341964.0743203536	9499613.532299813	243079.67656808216	648008.3296618495	581746.654745085	653170.5882867865	414252.7531498655	511645.47796538856	3553795.244159753	547545.6647334527	657816.998357466	708144.2019256878	4095072.572411275	326004.819198894	355265.01443375554	12866430.655626398	2857668.1138617527
Com_17081_pos	PE (12:0/13:0)	Lipids and lipid-like molecules	Glycerophospholipids	Glycerophosphoethanolamines	1-alkyl,2-acylglycerophosphoethanolamines	941131.9940262464	384269.62505132216	1122749.1449602302	1628488.1268990063	789236.2492200868	1034599.6516034844	1071081.5639528993	1330678.600992344	1649996.3359183797	1710874.3203537648	849486.0746955416	669682.0663435595	680915.5613649264	884619.7953239627	830028.7478373199	559443.3815857825	2821482.7122875703	855237.4101642465	1104215.7058552431	609569.3247470625
Com_17090_pos	D-glutamine	Organic acids and derivatives	Carboxylic acids and derivatives	Amino acids, peptides, and analogues	D-alpha-amino acids	267682.50246956846	155447.90632198792	271592.56617891	168166.95402856232	200493.7148574004	484673.7785049059	268044.0126087687	210449.08376542397	252292.9583135956	287703.3781573328	184034.7511546876	421506.1292984076	300186.55640199257	281749.0601692613	243127.35241337883	194304.29046115547	301176.209882271	268741.6504774554	341102.6436874045	837183.6848723404
Com_17091_pos	5-Chloro-2-[(3S)-1-(4-fluorobenzyl)-3-pyrrolidinyl]-1,3-benzoxazole	Organoheterocyclic compounds	Benzoxazoles	Not available	Benzoxazoles	534283.5241791711	454619.0875827552	752926.0901214618	445816.0103906457	465239.53666591865	917210.2906261964	976168.1415926076	387963.4948240802	447665.7872549923	524807.2823713676	280883.4528793074	621784.52425639	608924.9414001155	674181.6546013404	573801.5546542376	884149.0249927561	388767.010892706	343648.4279269772	756894.4183641822	298610.7788284096
Com_17101_pos	N1-{4-[2-cyano-2-(4-nitrophenyl)vinyl]phenyl}acetamide					1292585.2742588122	7637383.39793372	617142.0239790672	3815323.010725663	6708327.552028858	783508.8118582239	12672007.275932098	2663781.863577964	5920336.025413403	1982599.851124092	4446031.146213653	686698.2169508102	6587615.609786715	794408.5490616487	2434616.885291001	840294.3936950191	1930453.405653793	654522.0848753457	2472853.3579244167	6175528.284689101
Com_17141_pos	α-Hydroxyalprazolam	Organoheterocyclic compounds	Benzodiazepines	1,4-benzodiazepines	1,2,4-triazolo[4,3-a][1,4]benzodiazepines	881241.4321310958	2295940.372069531	3346404.236255694	747382.3651661208	733207.519377748	3498531.2277296805	2136251.606635956	1306788.1083089092	1051412.714168453	1114445.4533578244	1197891.2244072214	2816687.27454657	1220660.1610025745	1038812.007465154	1264351.576630891	3042584.091074068	1017888.0640882836	2436934.247286742	5181218.589979423	848489.4148805504
Com_17216_pos	Triacanthine	Organoheterocyclic compounds	Imidazopyrimidines	Purines and purine derivatives	6-aminopurines	5237804.927843725	391115.0076316441	2933597.180301102	1934196.1428483035	1938335.4538642915	458724.2271859296	5359553.323020065	2916015.569397426	4317211.801264375	3561677.288423918	4735975.695695768	3781727.38376648	568366.2350882062	574661.4602979715	611458.8685734825	7361972.386318988	3215097.120870956	8008679.055822301	1781871.9951911666	1500781.6666997853
Com_1722_pos	Methionine sulfoxide	Organic acids and derivatives	Carboxylic acids and derivatives	Amino acids, peptides, and analogues	Alpha amino acids	9411387.044960244	8857800.66572949	12082880.899407282	12737604.01418944	120928809.17333531	15101132.59066882	21358804.81596233	9217924.995753964	45849979.31611947	30418088.13058621	11178468.273995498	24345186.53232861	16018283.10135804	316888557.570074	5215430.961097801	85062696.1134709	16355256.27774252	102627325.05640195	41201434.67308552	20841262.979724552
Com_17222_pos	Octyl hydrogen phthalate					1485445.69446276	1449269.916426117	2248524.074398878	1954456.144947512	5455406.62092909	1474233.7358143874	2717391.5966666928	1440283.6881935322	5860580.219470513	1660487.4175843229	2987448.521227757	1959626.452913676	15739515.47551499	4814698.093087171	1845740.65852766	2518168.724982208	1742250.9322521852	1749284.1581270527	7925280.347344775	4927036.476653908
Com_17238_pos	ACar 21:1	Lipids and lipid-like molecules	Fatty Acyls	Fatty acid esters	Acyl carnitines	268214.1181029996	155239.07743061802	3758437.261973808	4208286.309943476	257745.57924732027	329040.9110765951	263244.67014591605	203705.7639207039	345878.98437289	648995.6752577121	115850.36832216285	217161.6794456753	216755.23033645537	267576.51995729865	185026.8765547904	1627218.2581616011	362476.8424895468	296522.4789856075	387526.4496343588	203466.75996664257
Com_1726_pos	EPK					13992844.133542605	32761882.13683404	3062640.5191415483	2410186.641069801	10463980.514768764	3447548.3065724014	16039188.171581184	63222635.9190428	4602114.864060596	17380959.764533293	110695449.62249486	84585257.1637756	8537868.305689638	2893240.440997634	66424585.67316596	8004323.54234733	3293462.259909905	32336464.36164597	5973539.01917418	26231491.48756981
Com_17260_pos	PC (18:2e/4:0)	Lipids and lipid-like molecules	Glycerophospholipids	Glycerophosphocholines	Phosphocholines	949355.7339989278	326862.6693952677	1254545.709569126	7288353.552795571	509603.626847365	668111.4840246331	1841544.7608578496	788810.8091825244	560616.3742468804	3507567.801608308	312354.3662804889	408946.3004278599	564035.76733388	438612.9229453179	389084.7601972008	1710030.9793693288	541797.4776010041	476980.7915411839	816407.336102373	496463.4406539665
Com_17291_pos	Angiotensin IV	Organic acids and derivatives	Carboxylic acids and derivatives	Amino acids, peptides, and analogues	Oligopeptides	711467.3985280948	2026810.3048412488	1880493.2122750676	1789150.645592789	5875788.384596663	1134811.7584851028	1076585.982019816	1963592.2789928685	12776972.52829245	2997666.57992587	1034417.2772215138	1655569.1732309102	1768503.65253693	1165701.3525170798	793537.2997178953	780929.4234010187	1544802.3257289703	755009.3553240445	2940003.6243870603	2679805.157876454
Com_17307_pos	α-Methylhistamine	Organic nitrogen compounds	Organonitrogen compounds	Amines	Aralkylamines	3593814.359800972	1095412.4645478658	4597022.67359161	4137159.391837524	5419359.721920937	4541018.982665196	3907147.114550459	3254392.994362406	2702095.3244625763	6405413.561085191	2049507.8627136664	4661552.342368847	12022093.734979268	2944082.584304242	6466943.540966095	1799625.5543819496	7294572.10126389	13336738.72845686	6748203.183221287	3544707.367199039
Com_17321_pos	Nicotinuric Acid	Organic acids and derivatives	Carboxylic acids and derivatives	Amino acids, peptides, and analogues	N-acyl-alpha amino acids	850239.2351566884	741345.284826656	4328703.115740386	1413763.8121335297	1638123.3961887837	3002553.6372978133	886368.6777484084	982238.1003111892	4958040.239974778	3059602.7875850685	1686789.5236297552	2857664.6316072126	3869191.605700024	10377855.9620337	1579668.6094597557	6229025.580020259	2277481.3938228944	9576049.42792528	2936317.813125473	3508679.46427933
Com_17341_pos	4-(2,3-dihydro-1H-inden-5-yl)-6-(trifluoromethyl)pyrimidin-2-amine					547894.3771203702	222134.4064275278	408067.1568616296	478512.990092031	327256.9795485772	1497976.8852594218	393228.4519683288	297962.52300301625	411694.6646890778	361054.5096557443	231569.595754588	354357.92213458254	397609.7539286742	403689.29091142106	338426.07164589426	251080.74719758984	380347.39630645816	347706.9147708992	19824908.395316426	309802.92520680727
Com_1740_pos	Isophorone	Organic oxygen compounds	Organooxygen compounds	Carbonyl compounds	Cyclohexenones	25669317.49896746	19012126.01490491	23380977.396015845	20746074.672806468	20112374.30278531	33856728.85566522	24835736.202229235	18946712.19903454	23772499.430855267	24496261.494828694	12809555.000661643	303880549.131748	37542914.09508295	28143852.168968078	23650457.80366533	13688445.27299494	30293216.896294847	21419811.672493763	35875597.40762855	24364789.61592761
Com_17478_pos	Tomatidine	Lipids and lipid-like molecules	Steroids and steroid derivatives	Steroidal alkaloids	Spirosolanes and derivatives	1603584.0686442934	271128.52203723	3182868.2001541383	2096988.710418706	324209.35517899046	555479.0271791632	404788.5407858114	262166.69185501675	1871973.726009756	1257503.125076933	177430.49752401744	343117.83647433174	345274.4791916612	298929.37589693314	296821.06762362644	7165285.213763566	582613.3031924366	608396.1901983276	507701.48426587455	312162.41583905806
Com_17528_pos	EPH					1260062.3720885403	3240909.684016636	4703056.919333804	5283982.416821924	1795804.423365865	1139109.8916061448	3187187.5275312117	1773674.1542103176	5497146.391822673	1650596.1881002842	1416781.8781830247	4202365.733747852	3740987.912590713	3268626.332905338	1848751.814809878	5141576.020122945	1589599.0864784906	13025485.997680277	1982342.5533921896	1318196.537230601
Com_17533_pos	UR-144 N-(2-hydroxypentyl) metabolite	Organoheterocyclic compounds	Indoles and derivatives	N-alkylindoles	N-alkylindoles	2317839.8678265	6777491.715916523	1076112.9455784669	2027460.4867964732	7390345.343526369	727197.2213303486	9281599.728831362	5361869.207127448	1363189.3576338012	6968100.541727347	4950064.0723182745	3774954.435566336	10434092.296719251	1282490.9219659125	4865889.396628718	715240.1566356454	1759309.0526135312	3166915.507565184	3298578.428688831	4228213.965413006
Com_17557_pos	ACar 21:0	Lipids and lipid-like molecules	Fatty Acyls	Fatty acid esters	Acyl carnitines	352115.4829089296	222860.2736490848	2922766.547033931	2984972.3057795893	297324.6620086986	520656.09735821286	418543.6539779991	362070.1022503829	503547.8194158019	502108.9710591704	261515.43814885087	507555.7454075902	411534.2337303738	464292.9923172354	446799.54102059314	1291245.834824768	471904.7088743838	464397.5512005285	811069.1162273177	407760.5211751823
Com_17687_pos	1-hydroxy-1-(4-methoxyphenyl)propan-2-yl 4-methoxybenzoate					10682398.62419402	201594.55448289277	334187.7868380425	284025.3843597668	279870.2787477867	430566.58950820944	345436.7705474371	257188.44961643303	339280.64373879234	367757.7764322915	257503.1968217685	387644.8264156706	399622.26284297	363451.6057480748	301981.2284413142	217598.11179931715	375105.6850101836	333019.5468941412	488782.1644747152	304785.0196065153
Com_17723_pos	L-Saccharopine	Organic acids and derivatives	Carboxylic acids and derivatives	Amino acids, peptides, and analogues	Glutamic acid and derivatives	445766.0759255186	684283.6446051515	10493258.997845905	1061394.9961423983	768351.2949304379	170036.39766790962	546364.5558570746	858333.4539935637	283226.3138483198	528715.8548992005	1626588.0893773865	964893.3695747867	1545915.711512056	3302535.145458228	671012.4441325748	1855425.649096706	704051.3969436631	376482.6845900124	839960.4034528458	574940.4420156216
Com_17771_pos	9-methyl-6H-chromeno[4,3-b]quinolin-6-one					1125822.364552054	1305723.3363493066	836775.8308409153	612029.7618880154	1921702.9801846184	697351.7931983268	1843948.6589811945	1591696.9177535344	1001005.0597880376	1689590.1939836703	3195473.486113602	1402002.842780405	1564353.3252981924	7740832.958701198	2248878.880485341	5788174.558120196	854771.7959861798	828803.0653629224	1055355.7396865918	1650688.670873259
Com_1778_pos	5-Methyluridine	Nucleosides, nucleotides, and analogues	Pyrimidine nucleosides	Not available	Pyrimidine nucleosides	29395091.533833142	23967981.29543166	73812418.68012895	93301687.27614886	119290602.4818826	114754532.02115464	49064227.87029745	40086382.89604748	269586198.4544431	74566667.41887009	58881405.56041431	39786668.37834986	193067930.63528025	220932099.93923423	33005972.252926987	123279650.26193972	108334636.39521836	32140775.75525703	96857586.72539978	230343532.57493567
Com_17791_pos	YLH					688269.2093315043	1007968.1475305546	662873.8235307719	720401.2475628122	851440.2047061353	280776.8293464403	1861376.393090909	914829.4119100354	3089367.2308572894	1129499.0302667427	567106.5433627252	1579295.177563774	628354.2809819791	1433848.002028725	1428236.3904252616	403413.6147033323	328528.6641027966	575395.4727725999	454538.63601867965	11050418.02810469
Com_17806_pos	5-(trifluoromethyl)-1,2,3,4-tetrahydropyrimidine-2,4-dione					2413562.4460749943	873787.3526076629	824049.1067940664	592941.910491642	775630.086144917	1028434.900653115	2014065.5940134537	3191576.4533898705	1034564.9423494448	3305090.9687146726	1469782.933500633	3382382.3123956416	1021113.1735655216	2026260.125290694	8030021.624911987	953886.0858963756	692572.46969761	4128708.149535441	1176504.133181093	1240530.588800139
Com_1787_pos	cis-7-Hexadecenoic Acid	Lipids and lipid-like molecules	Fatty Acyls	Fatty acids and conjugates	Long-chain fatty acids	522457.33182257065	350537.0268158109	717441.245932054	130288129.3123592	843221.6332720565	598779.1462276595	1631834.546977133	9264078.59977748	694836.6007845344	5925667.933798692	461028.9985147328	364066.991428847	566554.909106996	829362.6847729429	408415.5518707623	614195.5574700617	336951934.0339817	3660135.140734772	1061928.103874335	482872.4374658264
Com_17929_pos	KKK					1234573.5425057395	1083095.8333566664	2117332.932597957	1192353.5955447678	2377884.716208761	1128399.7540776732	1083697.6178902965	534034.5369826475	1333444.1694951693	744389.5716454171	7284841.661088354	1570396.1093999443	5550035.973611627	2814028.6617813283	772764.3847852714	1812954.6932745303	632193.724592469	964113.360968563	1017136.5777483382	1040196.8259424892
Com_18_pos	DL-Tryptophan	Organoheterocyclic compounds	Indoles and derivatives	Indolyl carboxylic acids and derivatives	Indolyl carboxylic acids and derivatives	3142294142.9154725	1185510933.0601978	3707843036.784471	4671055625.6388445	1326064342.4215536	1744826785.4659026	982617904.616116	774410916.8887824	3545750992.1738925	1910147174.5131505	1232404964.9434834	570666575.2981751	2318789830.01352	6123515706.920909	1093100388.940452	9589203329.570215	2127775806.1928573	1144647867.2182062	2129298224.0372584	2393382326.9300294
Com_180_pos	Xanthine	Organoheterocyclic compounds	Imidazopyrimidines	Purines and purine derivatives	Xanthines	536744118.0471274	201178351.66538432	1536209443.8942983	763084420.1514782	986572542.7342526	291315745.8422653	541454931.0143687	375958658.9875259	1312999198.3241005	201659946.0453576	530844139.66220427	770004270.4732497	930464191.1139116	2321263661.5138288	484346712.94606966	1360765177.993938	368991989.8836656	1056211279.549332	343433092.7053083	554747485.6928272
Com_1802_pos	YPH					4594643.998476585	3479125.519206113	1567713.1321605989	919115.2434731638	4470515.1532360045	1219491.193689837	54682568.1310074	1904044.1154847576	1418330.5735548032	1772453.007239702	9764314.540197205	4511251.250667188	3795580.656326565	1836255.613484242	9730718.478840675	1164472.509211551	1514384.2493722031	278171639.5277217	3323106.3924593288	4466060.349477004
Com_18032_pos	Delta-Tridecalactone	Organoheterocyclic compounds	Lactones	Delta valerolactones	Delta valerolactones	1386196.0925245136	2245872.120151917	1477056.82944934	3011882.091615464	1237799.7551646775	1509762.4149759938	1364131.7763561532	1289616.5428205826	2320951.132104369	1570279.005812489	944364.198869387	1534562.9569394514	1675366.9823912156	1932197.945094248	1254980.7175374872	3000481.1800405565	1752474.765442035	1855642.1198906223	4767703.353548137	1392349.5036075076
Com_18112_pos	(±)17(18)-EpETE					310877.52613340697	1661004.3953489116	1990027.6021959477	5497330.00305231	8495317.06311481	1173947.2402049012	647717.9282459196	645222.4976150095	1853000.4868517572	996742.8021853148	526605.3913057856	3864599.216134484	2984322.054809689	4400093.676562248	1584851.7668589123	6676064.616328879	905629.3708282954	2540269.5659337086	3084181.9739513528	1787445.873329815
Com_18132_pos	3-hydroxy-2-(3-nitro-4-piperidinobenzyl)propanenitrile					972108.0068542708	894688.553819185	9151538.121193832	2373084.598522465	6884410.709493162	1024997.2906337016	1006484.8992059889	742368.8379687277	1796086.9513405373	4974056.541798585	2023421.849658704	1577099.7487982414	4287821.437388943	13341531.83694335	743782.3901792105	2233549.8833851414	1576416.0117089564	2289596.261267709	2697861.46425743	3114229.137329292
Com_18141_pos	D-δ-Tocopherol	Lipids and lipid-like molecules	Prenol lipids	Quinone and hydroquinone lipids	Tocopherols	10220342.35300507	429546.59842899966	796109.4240781623	617990.5452001198	603878.6558755822	1057474.01551542	817236.8679375167	713370.0402647611	917796.7980285631	928865.8105693234	666216.8445297135	939294.5927241836	832789.7230672955	823979.6612678675	907468.3023416646	538177.674868215	807348.6401590903	894733.6382723138	1416320.59377948	828178.4423223926
Com_18167_pos	N1-cyclooctyl-4-hydroxy-1-piperidinecarbothioamide					2905906.7396949627	2295702.0535188057	2750284.9744076715	3926778.168988462	2760099.1238110885	3041227.9400577494	3068026.972760417	1997131.0168059608	4261547.86384215	4178412.898953766	2621423.6383552365	2399921.768020302	3173331.0948967026	3141174.822639569	2368863.2126537417	4943993.234562241	3978604.6947975103	2448835.171647097	2978200.822699071	3377529.241435568
Com_18177_pos	2-(Dimethylamino)Guanosine	None	None	None	None	2297597.3931925194	1329833.183479827	2936806.256121323	3289874.822324828	2754817.582637137	1677649.846209574	2343991.215772553	2527859.07746527	2844271.5433209506	2092205.1431648324	3146242.616817788	4087103.4737071567	3544213.6146452804	4432791.245532327	2467712.708499137	6648997.056474351	1343844.7187339012	2397816.872884364	2433359.701376804	2715292.6584247453
Com_18197_pos	Cortodoxone	Lipids and lipid-like molecules	Steroids and steroid derivatives	Hydroxysteroids	21-hydroxysteroids	4400713.218916985	889561.7329138855	860918.919870653	560192.6246329363	767287.3974991716	4541017.273737873	823092.7346307609	632831.7267860437	773696.8295033782	1124881.9364625695	2632708.21993205	1813131.9197445184	959413.4463978532	1208705.6020367383	3634159.583891752	556041.7350772942	2821906.197943744	965287.73445921	1421545.4023348382	638297.4264461638
Com_182_pos	Hesperetin	Phenylpropanoids and polyketides	Flavonoids	O-methylated flavonoids	4'-O-methylated flavonoids	131560682.82836977	3154438.4347888445	2151927.786337737	11977292.490420314	1255306.558803423	1563632.7272756295	1557242.5643084748	9201568.32764874	6021142.420192019	1503812.163758757	6738371.560665242	15203483.16457754	2738201.8862913023	1427899.1749947208	1216216.717685292	5139657.635667517	1532479.1397440513	3807085.620216569	1787775.309920717	21241383.747938607
Com_18217_pos	Pinocembrin	Phenylpropanoids and polyketides	Flavonoids	Flavans	Flavanones	10140228.277079606	183753.2094741974	325975.87577291613	251127.40149732347	332024.69384077867	357103.18822478893	319283.53131119686	254864.37659209376	377891.6614944599	369094.326407184	337421.82178723795	553770.2425701461	583465.7974075333	338208.95837509946	512935.71204481664	316240.7061607019	435436.3206820152	595505.3879236574	435561.9660949896	396001.7209397638
Com_18256_pos	(3R)-4,4-Dimethyl-2-oxotetrahydro-3-furanyl beta-D-glucopyranoside					1874905.483344688	1250119.097461685	228523.32796689615	933402.3605691828	1255143.6435637246	2346467.275020645	1506341.8006727386	1226907.7544328806	11550711.39468607	1495068.4934676376	825414.0749630496	2202283.879462929	1428562.11660262	2381861.2182860146	1413789.8588974306	1045474.3502846548	3299024.8282348006	1615973.2660186114	2373521.965940658	2861422.040582592
Com_18290_pos	2,5-Furandicarboxylic acid	Organoheterocyclic compounds	Furans	Furoic acid and derivatives	Furoic acids	1153955.1970591925	1016195.031483566	843574.8098011811	452387.5131313542	1002625.3891588892	852407.4992396929	1123554.616595552	1825329.7068269865	670192.8949546922	1866043.0800103408	1195368.5132034312	1792276.1142329888	1624075.6374676535	841866.9824242532	2197025.182998137	600438.8378705371	904567.8329130542	955453.8697711616	1144049.1412484725	729601.02391394
Com_183_pos	2-Arachidonyl Glycerol ether	Lipids and lipid-like molecules	Endocannabinoids	Not available	Endocannabinoids	21266720.55061762	13474879.175624711	429891797.9375535	964860909.7829106	32155822.67401441	22255732.915020928	47059545.00783019	21156340.585245624	86779990.46430823	328438072.96983415	14282482.849899866	4423234.705103566	15696426.49946801	38782191.56406903	3827043.318502008	1538548565.5148227	31590753.83421631	19934872.18081569	97107133.96649902	12707326.015746614
Com_18377_pos	SM (d29:0/14:1)	Lipids and lipid-like molecules	Sphingolipids	Phosphosphingolipids	Phosphosphingolipids	2213716.8484210866	3506520.4123096853	2918005.510330225	2818677.26994774	3059110.340287441	2992822.6569451005	2765649.5866861385	9015263.447152345	3649324.641804226	4171435.372396471	6237823.227552982	2910651.2846091576	2516691.5983140906	6073298.767792023	1764990.0688210656	2194756.165265186	6031543.205596391	2769837.0273399265	2726302.6607410046	1588512.402893991
Com_18627_pos	Methanandamide	Lipids and lipid-like molecules	Fatty Acyls	Fatty amides	N-acyl amines	476360.41091064	288529.1138486128	8934175.721720055	620499.4401396253	461995.09614425496	762266.2691647484	595669.6236468746	387596.1935814644	539057.1218254106	544369.1404638046	299215.96618324204	410846.02815063664	601216.3865909183	554648.1226338457	434989.2019349996	1064169.0409565223	591736.78274466	601525.7938896823	943106.012313652	491460.9077602061
Com_18733_pos	FRH					454125.4569962878	1018281.1989187956	9491953.307936786	1170464.292436542	4905178.88467017	374956.37909827946	991675.7919004768	624127.526031852	934926.2497674866	612892.9890477225	1843026.1058570533	1449774.4871230174	1335861.3687829685	8505834.465025395	747238.7500428068	2573093.0358346426	525024.111404389	743095.280697737	1615088.4645660643	2123487.476349546
Com_188_pos	L-Glutamic acid	Organic acids and derivatives	Carboxylic acids and derivatives	Amino acids, peptides, and analogues	Glutamic acid and derivatives	873656901.4322737	255180837.2688552	988604620.810235	757833445.6801594	790131333.1734285	368807913.182261	299537813.5993839	397823678.4886692	1870725458.6060207	646308880.8083551	634205964.8469815	507703984.2002249	1617737495.481971	1766303970.4702232	361787975.2687841	829899545.6049056	935621745.9114383	428157260.4299809	1754145156.3471837	1421073186.6991649
Com_1882_pos	Sorbic acid	Lipids and lipid-like molecules	Fatty Acyls	Fatty acids and conjugates	Medium-chain fatty acids	13104776.33506158	11618260.980778703	12729078.888850795	8783351.954568269	9709381.35199712	20427961.695036978	14602677.584589733	12188291.179121774	14467234.811665663	16381971.823049167	6881119.435842151	282252672.06773925	15201024.84225886	16606978.82131339	15326232.34687875	8368943.109440683	20936740.418354783	15181426.936005406	24549818.57887024	14380326.5707751
Com_18826_pos	ACar 16:2	Lipids and lipid-like molecules	Fatty Acyls	Fatty acid esters	Acyl carnitines	9554006.187624129	186943.9523007796	290506.84737614286	489082.4209618176	320789.1669907547	335842.90817499044	305089.93727440515	648401.1077059907	390186.43622880464	283276.15522437426	533197.3132163339	313203.2477706502	440382.333447724	298832.117457838	562068.8833773007	725440.050433868	312486.7596968216	270894.56218376773	397890.5651611989	296171.31015380967
Com_1887_pos	VQH					35387461.762814105	29644015.617100507	443264.3433443295	600900.5232314974	15589149.797642902	316504.9034049969	8966904.5441624	36058172.49958614	2767507.2592565306	4188416.034804998	155127642.89243963	21277199.856651213	6164503.173073104	441663.69428697554	40647283.16773094	358848.862666611	1841534.3631701064	4982995.773695257	3965199.928461837	44174872.92183654
Com_18884_pos	(R)-3-Hydroxy myristic acid	Lipids and lipid-like molecules	Fatty Acyls	Fatty acids and conjugates	Long-chain fatty acids	1459495.2280647857	1785733.0142065613	1456314.4145790231	2655030.0051901843	1003543.3342587816	1483613.2464681272	1300104.804014202	908541.217130526	2297222.1856999192	1581991.4800107	820326.3084702969	1387415.7128567244	1552427.579455797	1398239.4011130368	1006565.3170174032	3334776.2447501034	1638709.7749016555	1804865.3497500925	4502607.268275707	1185851.7160079975
Com_18929_pos	2-(acetyloxy)-3-amino-1-[1,2-di(acetyloxy)ethyl]-3-oxopropyl acetate					398324.4865325775	287872.3642082905	2080630.888881514	699635.2859276651	7838006.284796248	1059463.3021119137	302517.0061622723	293711.6606921383	760475.3545997599	2656162.180037687	773228.2804481633	432730.4831842764	3722922.630077865	4825937.268240146	439903.2194272559	1936191.0660745164	372541.0590637501	493609.577063502	3140833.7594150105	2617402.650045088
Com_1896_pos	L-Leucyl-L-Alanine	Organic acids and derivatives	Carboxylic acids and derivatives	Amino acids, peptides, and analogues	Peptides	46129430.60838262	124649406.86283998	81621728.87947865	78893615.00050655	130377427.67785937	13467963.406770604	90705149.98696886	40639309.11141685	32579316.025117356	17389119.189895175	153392097.70359814	99644909.43181424	43689517.02198617	174996936.47575212	17783270.56674135	99162588.74975549	24462145.96364124	20361784.219040018	36100422.85886511	64390426.61894428
Com_19013_pos	3-hydroxy-4-(3-hydroxyphenyl)-1,2-dihydroquinolin-2-one					9390549.323682768	1919341.1650715244	960601.6806986734	532875.8926451829	807152.8013959414	735353.4683426606	1903328.1667708163	1187347.5409523337	810325.330113819	1130397.5877741976	935090.58728042	2804886.322933393	1290783.148783204	1012422.1058494316	1700893.6872176928	626498.8758504036	968335.4185156112	1370537.969592766	1013527.7217555534	683673.7033184721
Com_1902_pos	PC (16:2e/2:0)	Lipids and lipid-like molecules	Glycerophospholipids	Glycerophosphocholines	Phosphocholines	23458916.969381027	1141981.4110413464	49756650.11903265	65271460.92885673	9270128.680782853	4640053.662499688	5037340.867062994	23066274.51847268	9166540.37759565	49856230.98378975	4454822.940056229	5234584.237118356	6027326.451481142	3697910.733533004	2960781.383884174	47517538.64738285	50915513.90272123	5402395.658893485	3096003.986337297	4319073.965684721
Com_19061_pos	2-(4-aminophenoxy)isophthalonitrile					364919.4337487844	671835.4967375307	375889.0674153727	1450514.265055152	1530429.8057613345	2302240.548377482	3636166.79295237	1541189.5772571887	683305.7830846275	4350714.150992485	6522535.773110369	2559410.1721203914	6831093.579370696	2546470.349716487	6078574.060688051	391917.0308453557	434197.7674035427	1551022.8492476086	1443277.4101610058	7749527.354957897
Com_19230_pos	ACar 18:2	Lipids and lipid-like molecules	Fatty Acyls	Fatty acid esters	Acyl carnitines	9218529.817887727	115037.77136890907	394563.4407927106	811840.250953711	174245.61739692147	2681554.420316325	204262.74896923368	437058.0599238665	190859.1735298003	186148.01679829543	109459.9024732964	192887.06188659935	203003.81173823017	177915.5208560257	170723.86914983453	607633.9719358655	211699.32543131392	184225.84783120523	336710.9020082759	225035.4795841977
Com_1924_pos	Gly-Tyr-Ala	Organic acids and derivatives	Carboxylic acids and derivatives	Amino acids, peptides, and analogues	Oligopeptides	9120057.450021457	9470840.17406207	212687494.7276604	68159105.47279763	56314866.64981619	14045581.260882644	15442003.915713295	3843211.841618452	28444395.44952485	10187959.10726081	30880661.289830744	15369004.949432315	55992118.19679775	220280833.6811983	4933830.883319619	93890866.71658272	18544397.902685955	16575204.42472346	43269807.39352974	10851948.589783069
Com_19247_pos	Cafestol	Organoheterocyclic compounds	Naphthofurans	Not available	Naphthofurans	2389627.9277954805	922529.8143599198	4247313.2905601375	3544109.7356775934	2273382.2983666803	3240558.347874197	1876245.2972320716	959671.115973646	3532711.8956305333	2900001.3984525027	6422666.974414282	4602728.221649236	4576186.677746173	5328407.090175643	4353774.098148132	4904125.911832099	1655513.0963491178	2980278.2422614917	4177613.643570928	2220331.593046783
Com_19271_pos	PC (16:2e/22:5)	Lipids and lipid-like molecules	Glycerophospholipids	Glycerophosphocholines	Phosphocholines	443883.0561523277	801473.38806249	939047.6404901972	314396.95580463763	208189.96502032943	229246.26075366637	263080.45657946786	201448.87476572677	180437.27307899192	10246696.60402185	121488.4647003281	205854.0729165852	226724.6723428826	3237475.07037407	527443.8696694361	105807.63227561503	401293.3682376254	195612.44752875576	342906.6798770119	184525.03867013013
Com_19275_pos	ACar 19:2	Lipids and lipid-like molecules	Fatty Acyls	Fatty acid esters	Acyl carnitines	1637873.067606917	260625.0395079743	4282607.646947302	3994556.189950391	338830.7058549693	418324.6387240217	300580.81077170256	348888.0484748881	1273796.4600544206	1090088.558063578	348174.79234923987	412437.2919635264	429553.9087813832	323955.91789817315	319284.5086492368	2355554.5022928664	1263082.6519773167	304112.86515405995	483807.3173922643	587403.4481461511
Com_19298_pos	2,4-dichlorobenzaldehyde 1-methyl-1-(6-methylpyridazin-3-yl)hydrazone					1097022.508538336	859310.3794387041	713340.0257201596	419313.4638981104	942339.5105467464	749944.9252464883	1051966.3634351683	1616426.4870535189	648328.2230542299	1619843.728546477	1080721.538905328	1647209.6225723536	1601055.8327308623	723086.6731487765	2049363.9738921728	581029.7398029043	856813.6163763413	10950075.75763348	1091446.7583388975	624329.100349753
Com_19340_pos	N6-Isopentenyladenosine	Nucleosides, nucleotides, and analogues	Purine nucleosides	Not available	Purine nucleosides	1949778.2941162512	752675.1378694826	4017631.047255347	1432902.8958231832	667707.775148701	1803922.7485399523	2045918.057897625	2941671.2593991654	1126351.9544163828	3143513.091337112	823158.28735632	1006861.6679280236	1276515.636004158	1400457.3280144548	613111.1464260982	5960365.66863914	4204561.8130052285	1233681.335087122	1539179.8680928785	584725.4372183459
Com_19353_pos	Taurodeoxycholic Acid	Lipids and lipid-like molecules	Steroids and steroid derivatives	Bile acids, alcohols and derivatives	Taurinated bile acids and derivatives	836568.0008968856	1015667.3846765468	1363078.0864857016	850718.6440959818	879854.5184519193	579960.2406911777	953094.49371112	963757.3806009536	822760.8514320297	871191.8251236182	1022876.1598013825	11542930.402157145	1186830.725313644	1324910.463798538	1048065.6874653863	1275441.5403566102	692157.2924310472	668975.5290995862	778840.4056869106	716162.2778478668
Com_19364_pos	(2R)-5-hydroxy-7-methoxy-2-phenyl-3,4-dihydro-2H-1-benzopyran-4-one					801018.2998572235	324468.2549778352	519749.0259128648	407075.4233237824	439640.2876108764	583088.0092869359	601929.9814541999	394706.5104643234	532237.2478503486	495614.8069884682	327188.6660189914	558491.6071931164	609732.0901181782	540033.2832859661	451955.2428163864	310052.1134340509	513151.8045938517	485346.7084058518	16231198.026051013	479471.1021106401
Com_194_pos	2-Phenylacetamide	Benzenoids	Benzene and substituted derivatives	Phenylacetamides	Phenylacetamides	1302040723.5755377	299763092.14627844	1002616353.9153286	721552917.3363448	1007419568.0207492	954264035.776144	466369816.2959419	627395470.3045069	1110850161.667384	1355296680.6456308	1526163065.4949262	842850317.2806827	1407637489.3805895	2265231595.5893383	1389785406.4244657	1191313644.8181925	470303160.96062165	981923300.7357576	739143970.009929	746676507.2876049
Com_19406_pos	Ofloxacin impurity E	Organoheterocyclic compounds	Quinolines and derivatives	Quinoline carboxylic acids	Quinoline carboxylic acids	789729.5041902363	906857.8665153714	8921610.34565045	713187.3463414204	737612.9740850434	486201.058261285	910407.6289649284	936861.9408412422	689749.3458956259	763010.932557345	857513.0439510463	1105365.6193764352	994961.9200392222	1292109.6445326423	1131785.1781891629	1069247.4814010502	580259.7910197757	611718.4745048021	652929.2922051606	600384.0141894446
Com_1951_pos	D-Ala-D-Ala	Organic acids and derivatives	Carboxylic acids and derivatives	Amino acids, peptides, and analogues	Dipeptides	50495176.22471723	37068740.96448072	153790597.65653682	85014956.70789182	75718462.45730375	133900343.67740482	59402670.20629037	45969963.22358912	116721413.78122452	96240725.26010697	96748523.43239218	113870556.62472785	188987609.0287197	156839363.3002796	66323898.355071984	134941082.82107455	114896141.48750284	200870624.20165017	70500237.93449616	63732007.87340675
Com_19531_pos	1-(2'-fluoro[1,1'-biphenyl]-4-yl)propan-1-one					893170.5501695629	1646679.1270499672	824885.8895202132	501368.84316068207	892078.5594122563	605854.7539398259	1683308.886922212	1244459.2502160904	1004521.1910017156	1122074.1183191738	879802.0185675652	2130678.4869978903	1246948.1346789985	11663024.100369716	1762649.6341208846	1111111.9711763584	911081.201595948	1161179.7633083824	953601.4452547528	643250.5175466774
Com_19543_pos	DL-α-Tocopherol	Lipids and lipid-like molecules	Prenol lipids	Quinone and hydroquinone lipids	Tocopherols	846191.5640436253	409909.9181067358	4296596.39678717	2481650.8024746887	724798.8519022762	983075.8418327484	752221.912172502	589227.5268373392	884052.9905842624	1709778.2085752245	558380.1499976153	829309.3255115593	950966.119115062	927292.0921099002	826052.8882659184	2157876.051244296	1306451.7109389077	845805.0786971896	1501518.9175198136	912295.8100418916
Com_19585_pos	Isoproterenol	Benzenoids	Phenols	Benzenediols	Catechols	3020671.959271594	1749393.9290019427	4206393.212484079	2048624.160701715	4676083.23705115	2309660.0610709065	286097.7024312936	2870125.6740675503	5547100.03556029	3873242.95075801	2235232.4325762186	2334860.060116496	5040490.8721977	1925043.608560913	2127973.589312915	3580441.412087011	3814366.049280407	1130703.9218459993	4934752.789234998	1677458.8268515076
Com_19596_pos	TQH					437762.2174599318	741207.6839828168	2256014.5522771035	359675.7646943767	437955.1936037297	3588360.3167078886	474233.8092550127	663442.4557226093	1701672.546508812	746851.9207560149	2121178.732485565	510336.2531672875	714664.5742118353	2136761.5833829376	2696209.3717813804	312073.8960211605	2170045.1223435816	291185.4953486411	1863807.1110311856	1090796.7807870023
Com_19693_pos	4-[3-(benzylamino)butyl]-2-methoxyphenol					3287611.5738823186	705614.2515248263	1572484.58357923	631246.7116391459	1435630.6733407993	792763.1039211738	2787833.340832354	6899836.068257985	748015.028273414	3805438.854340964	2460547.6935694567	3948922.9100894406	1820233.8440774248	1592929.294143712	10083986.471036237	945477.8277426708	964408.4199408946	1927590.511945169	1184320.4995644784	773182.5795397626
Com_1971_pos	Glycerophospho-N-palmitoyl ethanolamine	Lipids and lipid-like molecules	Glycerophospholipids	Glycerophosphoethanolamines	Glycero-3-phospho-N-acyl-ethanolamines	12361905.22229646	3732979.165637648	73609430.35777183	79801180.3934852	3947129.86697695	16855764.189325925	44824344.57707867	55483803.0918995	76063758.9376686	143109687.03632325	1433098.2610145109	4717435.875728782	3962716.680955777	3969534.723425576	1290250.3809176777	64543003.396889135	301758538.5570237	3393298.893350753	38569893.79427629	7693916.94360351
Com_1974_pos	D-Glucosamine	Organic oxygen compounds	Organooxygen compounds	Carbohydrates and carbohydrate conjugates	Hexoses	31741023.99051741	15989153.479108231	93461245.7632892	30582533.86578989	23024525.556500472	65662074.983645774	16521174.950247671	18941842.78914885	37260169.014453866	32209782.514648087	46592927.58453844	66479591.50956461	131923532.87243344	48969823.96907085	31280321.07712211	29044367.99016404	45563176.8898079	84363951.72674021	37108604.90695709	26093796.770493705
Com_19745_pos	Linolelaidic Acid (C18:2N6T)					850506.9931051236	629098.760945022	826685.622099515	589439.0357770623	749306.0702848214	1055563.7020186577	782597.4032354094	456405.3421556071	1151420.5914622718	1015896.884626413	323451.25282990537	1072400.3806471752	873273.9629190608	1050296.946173826	601214.0030551624	1828206.8865515136	780427.096011523	1088342.0890443895	1479664.8033680983	1048776.823720368
Com_19757_pos	N-(1-methyl-3-phenyl-1H-pyrazol-5-yl)-N'-(2-thienyl)urea					499963.4914716343	5610954.241360085	607752.7742878111	391553.44679146167	412033.8239543751	431829.0264026453	294086.81993943383	322328.4768984737	400471.8333336184	414645.7936979845	262840.73051643115	580889.9616971938	480909.5759435647	536892.2390707154	404935.02803455567	754349.5527704653	300907.2412272225	309528.1819629043	629925.277395517	279429.3307162697
Com_19770_pos	3-Acetyl-11-keto-β-boswellic acid	Lipids and lipid-like molecules	Prenol lipids	Triterpenoids	Triterpenoids	8748229.023467915	135503.95638630813	268672.0777709692	173078.68036628517	236580.65568395535	307551.7578091101	250206.55247249108	281455.01005663606	217074.06153490423	248292.6872099738	301859.2728465352	220640.9087875123	221543.6161347499	269110.16244488355	176893.03709653666	145510.01875279125	250953.22443425425	270925.4091976778	350311.3357294199	183150.72626398416
Com_19803_pos	4-acetyl-4-(ethoxycarbonyl)heptanedioic acid					700680.1693997381	6028665.582058518	803601.5243831675	447785.0108807402	607928.2293891786	615167.743294817	1605808.9757872035	993288.1787047494	722044.9870077483	945646.0913473516	782748.2109951347	2346457.402813785	921999.7819472132	825400.3230132037	1166467.5384831226	546527.8972172156	810071.2647799901	1618709.5716031075	805739.9712618496	571934.4877346187
Com_1982_pos	Wampetin	Phenylpropanoids and polyketides	Coumarins and derivatives	Furanocoumarins	Psoralens	75546171.37180997	100068417.72854616	22143454.08094138	5439275.728692782	2603894.0536752543	42900817.907642886	36118452.32575882	45057820.66286644	2919457.818926223	2451034.5246338206	2382347.7505566822	23579712.01643732	3235440.179727697	2433420.6893634554	38846502.20965265	2152227.9854692267	2055412.7688760415	12729809.80900251	4007663.969399056	2731596.6136415065
Com_19866_pos	Oxytetracycline	Phenylpropanoids and polyketides	Tetracyclines	Not available	Tetracyclines	5789784.870779861	3176618.084777063	4640910.538359817	1285936.589219446	1622231.9587668197	11417442.352528576	7481304.087048604	5251937.184291112	6265552.262173866	10485215.362163978	5610676.632622051	970831.661989924	11582198.89518982	6135487.894070493	1506999.143375113	4843008.516122837	6655011.566102608	1633469.5023173622	6944155.961935365	6888127.970853787
Com_19919_pos	Adenosine 3'5'-cyclic monophosphate	Nucleosides, nucleotides, and analogues	Purine nucleotides	Cyclic purine nucleotides	3',5'-cyclic purine nucleotides	620436.6121913312	864964.3727314746	3103544.837946468	5613710.053447721	2308606.8500548988	8261952.090795905	455444.1811627519	1112745.03407401	2512443.571813135	1770464.068895963	893120.5818751417	4838887.107892038	2413991.282713855	793558.8289799741	478457.37361520086	1963785.5766120823	555304.3943009697	931707.8881302744	4025901.350830343	514045.02623753366
Com_19960_pos	Sodium Dehydrocholate	Lipids and lipid-like molecules	Steroids and steroid derivatives	Bile acids, alcohols and derivatives	Bile acids, alcohols and derivatives	1107793.2302235535	174544.77778608198	328837.4243397272	238751.89314419177	250441.39485215992	346414.12982382125	4989810.927768436	235705.96634244855	354257.1505569263	416438.9083387813	249370.3459318526	371577.298536624	352808.757857165	409701.6176409448	284359.2971327156	564790.80618858	408202.7891373952	320409.03195188986	411884.7650876204	270940.2163686288
Com_1997_pos	L-Aspartic acid	Organic acids and derivatives	Carboxylic acids and derivatives	Amino acids, peptides, and analogues	Aspartic acid and derivatives	35241325.007872246	7825285.93045358	64210252.28934594	59269387.03295151	69950746.53719288	40312880.211800575	26050243.242363665	21953275.34483319	102292981.28258117	29560897.63652581	47575474.005591966	23761674.37469182	109374109.0189982	269402308.5593144	18844120.72316553	35794461.39558057	71499717.24521309	35089064.877901375	49897367.50856698	51512160.07404959
Com_200_pos	Formononetin	Phenylpropanoids and polyketides	Isoflavonoids	O-methylated isoflavonoids	4'-O-methylisoflavones	2139314120.0286129	2030372.6276807263	1454080.1218594494	1563332.003776755	4210373.330933256	3040349.8119271	1471505.4970169335	2428858.357255035	2115529.3310655938	1574889.7154880215	1791284.1349616414	1646949.335087854	3828236.256027821	1946083.5500270147	1679962.5806642803	34209721.042706594	2036462.3500029503	1355338.9160800057	2915125.324044788	3091885.2354655084
Com_20000_pos	Cystamine	Organosulfur compounds	Organic disulfides	Dialkyldisulfides	Dialkyldisulfides	8568532.63580017	4388708.683838306	2664733.503305613	1926515.533461532	1196746.4411068556	3734657.972273545	5017792.035133058	3919360.42655784	3115564.783478763	2221504.124821904	1726761.2396353702	3418740.204077577	2591979.7974475017	2660022.4062586552	3032566.4715741123	1384503.0933969277	2878441.715746348	2452698.266729712	2647364.791149022	1945670.22099094
Com_2004_pos	ACar 20:0	Lipids and lipid-like molecules	Fatty Acyls	Fatty acid esters	Acyl carnitines	1820544.7876291208	223289.8795404908	64660388.75206189	64544113.94278271	850409.294040023	2407419.038399524	1620186.5102619375	3005574.676985372	6487620.049191805	7578104.5130547695	520838.29255589575	279332.74446312134	507382.394391084	317735.0751505136	390081.0208800588	33194867.391566344	4509967.30887988	570830.2610855396	1265929.926376654	430053.1774026247
Com_20052_pos	4-(3,4-dihydro-2H-1,5-benzodioxepin-7-ylamino)-4-oxobutanoic acid					820097.1909635571	2019982.3819066463	940559.44720863	5006720.2675412	930982.1420276244	1624260.9499663864	1863616.6523178583	1162574.4251773553	2682155.549180764	5207667.7547047045	916152.1006350028	2746364.4738394306	1666419.9621851316	991298.6780607617	1365268.768031072	5574865.601489203	948131.8263873413	1800643.1611144857	992381.2261203596	934786.2332624886
Com_201_pos	Methionine	Organic acids and derivatives	Carboxylic acids and derivatives	Amino acids, peptides, and analogues	Methionine and derivatives	53476863.55273967	16937998.554772776	738154638.4987664	431284879.3131988	47962162.10465228	102644004.99239568	51073683.00463216	25771842.89302633	508159716.3847961	119168065.8960233	211098000.2586006	46142298.690543376	440081746.5825831	1507858530.4986713	32205237.266873423	913251525.1009156	174540908.61399958	65736762.76375809	167004502.16944823	106824274.20929028
Com_2028_pos	2-Aminoadipic acid	Organic acids and derivatives	Carboxylic acids and derivatives	Amino acids, peptides, and analogues	Alpha amino acids	27336124.67897368	12713909.086997064	89097662.49058865	19442534.619131647	13075572.012883332	57071540.28850137	11180313.267083548	13838086.929261506	25602701.41013305	20659431.67085769	44360384.45921734	43572899.74289483	112565270.93013775	38446703.29189027	25148849.154737394	27209425.03937333	37454022.55544913	76700763.48573022	26767703.96105891	18124303.299531683
Com_2031_pos	PC (16:0e/2:0)	Lipids and lipid-like molecules	Glycerophospholipids	Glycerophosphocholines	Phosphocholines	73962884.54425931	14395686.990505632	41354460.90704258	132313418.94478928	7284329.008862291	13965168.706639595	92543637.18059838	83708716.81538191	34341676.559985384	199974826.7649457	6114769.035757494	5765132.907737432	5303026.55784597	3824682.146712532	4232849.731730572	36515576.59493252	11084434.192184314	6227344.996056248	18764829.86446359	18556165.064692155
Com_20325_pos	Palmitoylethanolamide	Organic acids and derivatives	Carboximidic acids and derivatives	Carboximidic acids	Carboximidic acids	584927.4609523398	413250.03223111137	1394563.042851056	1020091.8794734495	765323.0710631063	12045124.029254854	951011.0951702832	667656.6357952398	1187428.2237573937	953849.2292346284	849645.1213528018	1494007.3808000076	1247881.031695434	962007.5043662066	4178912.395861112	1364782.2877054114	1635436.5764486992	1159699.352806647	1625502.90765517	1081172.6688867337
Com_20328_pos	Methylmalonate	Organic acids and derivatives	Carboxylic acids and derivatives	Dicarboxylic acids and derivatives	Dicarboxylic acids and derivatives	683582.3637818043	402198.3913370214	789786.1158107131	471682.2582452343	536960.4555181131	850287.7519349958	641279.8491728575	565077.2704469218	721270.498377434	726070.3721113689	481136.6142147805	983398.4203408142	803291.565690367	755563.5603919764	638088.0127003171	561362.1274474724	849288.2487080796	701340.808937649	891100.8069075932	584599.1508837692
Com_20380_pos	2-[(3S)-1-(4-Chlorobenzyl)-3-pyrrolidinyl]-1-methyl-1H-benzimidazole	Organoheterocyclic compounds	Benzimidazoles	Not available	Benzimidazoles	8260878.1372499	617307.6458164807	512446.0991983063	301224.57897828845	676953.7512108687	538742.1674090808	755707.0120745681	1161201.4159658952	465743.2036971428	1163656.2790185015	776364.0297241396	1183315.2707181124	1150159.5122933516	519447.8533057019	1472213.1611756317	364748.37406114594	615514.0320477341	665110.5800268769	784068.766124191	461776.9972874012
Com_20428_pos	Cys-Gly	Organic acids and derivatives	Carboxylic acids and derivatives	Amino acids, peptides, and analogues	Dipeptides	2774692.3051081407	2313499.339782762	2325666.4809690984	3111444.8664093185	3232116.768835299	8960336.254543537	4697198.172977766	3484730.167422887	9392893.844101464	8436801.475599216	3814504.371934682	7475797.244133661	5335687.247542284	6739648.980457681	3095203.870817517	5141706.8754086085	2074058.238564497	5990964.320962003	3740874.8683370296	4629586.268131379
Com_20535_pos	methyl 1-(1-benzylpiperidin-4-yl)-1H-1,2,3-benzotriazole-5-carboxylate					656885.8950412307	1087847.0775732105	948555.9322741174	388843.5593473703	426441.013821001	170396.8807393984	2185095.860655666	4682683.738705624	269902.6666541367	4137442.0138218985	1202630.3487999898	7930901.3613509955	695888.6814998088	769181.4909343739	4843546.647864606	824934.2121634666	194419.9853346331	293167.6753542727	981321.4120363492	448838.8809795701
Com_20550_pos	P-Aminohippuric Acid	Benzenoids	Benzene and substituted derivatives	Benzoic acids and derivatives	Hippuric acids	1575284.5816599785	1552706.42984777	3452548.123054388	2770827.04326652	1568724.5430333645	1460785.461083227	1585038.1695404146	2123054.492118386	1062297.355016733	2375367.641222806	2313338.569838829	5057788.092429826	2140995.6361216595	9303440.66337891	1901058.2198726032	5309686.8095746245	1503163.843900269	2715272.6899720146	2468192.995725933	2429372.62914027
Com_20556_pos	Thymidine 5'-diphosphate	Nucleosides, nucleotides, and analogues	Pyrimidine nucleotides	Pyrimidine deoxyribonucleotides	Pyrimidine 2'-deoxyribonucleoside diphosphates	1405586.4608881932	1412561.3624197652	4109696.259786477	1670933.1505843636	2230176.4239090923	2768740.106960261	1381257.7727410037	1757455.7699015974	3190423.786671265	3300152.6669731955	4328607.898678222	2189366.02663528	2877536.2679192564	2419769.884764484	2632119.2964019654	2688087.7445209413	1951695.9053211235	2134502.780319448	3315433.9795306446	3067713.5548451
Com_20560_pos	PS (19:2/19:2)	Lipids and lipid-like molecules	Glycerophospholipids	Glycerophosphoserines	Phosphatidylserines	2533155.429977878	562656.1909885382	1680200.77859607	680822.0475031153	424371.5026958377	6783123.20815034	530775.2344543083	7324654.186147205	1654521.018647006	579716.2824836589	252051.23716361565	305171.34912744083	1093549.3217402042	337817.2159915774	1411698.937621933	304700.10647933144	439523.8919314707	739205.5063081231	596741.0515312207	341410.9309348301
Com_20779_pos	3-hydroxy-3,4-bis[(4-hydroxy-3-methoxyphenyl)methyl]oxolan-2-one					937237.9575983674	773874.0684208006	7851210.728623554	2810835.584020605	488647.1201258313	1025540.5361486464	1363862.813221033	2035119.161733163	721969.0293430294	3423163.0477937576	1305371.551809789	1530268.403082678	4981738.498536633	647328.7153335157	625250.6964370084	417156.401066732	1011587.3049489972	835101.6976369709	479327.4100715948	424485.28759790194
Com_20786_pos	3-hydroxy-3-methylpentanedioic acid					331007.38093574165	190179.50539637185	332830.5237273677	218947.1321983758	260009.44943021768	359272.3610210472	310523.4636938785	273624.3022452475	310063.3110492834	314605.50000353664	219820.12287893475	455854.08243230695	388973.5185909684	365862.4454150809	308977.89802816225	271825.33869790554	328121.6628118548	305999.09950224875	398223.5285298887	283077.27654170664
Com_20858_pos	Inosine 5'-Monophosphate	Nucleosides, nucleotides, and analogues	Purine nucleotides	Purine ribonucleotides	Purine ribonucleoside monophosphates	1794586.3562498174	1778250.9562327866	7792338.039285174	3445525.9060788862	2935476.761520328	2780366.0944123366	1888192.8990864088	2194277.312039183	3983414.34861538	2434216.509346259	2771065.906276632	2733540.315648536	3668640.030643473	3162439.5594879603	2811992.445734978	5175431.171442571	2589073.9898866643	2665040.624949425	4619648.631770163	3938142.0052743456
Com_20867_pos	Stercobilin	Organoheterocyclic compounds	Tetrapyrroles and derivatives	Bilirubins	Bilirubins	2484979.75533811	463363.665494037	776566.7584221038	3897151.1897082943	645564.590672686	1802609.192424296	772834.8045082733	595551.2339786206	776449.5184136472	1006212.3713887106	560743.7125987379	890755.4740067692	890068.9082771536	790118.2818213468	656992.7787535074	460642.912702894	932882.5951219632	759609.5523917297	1120444.780061748	679423.3572911427
Com_2095_pos	13-HPODE	Lipids and lipid-like molecules	Fatty Acyls	Lineolic acids and derivatives	Lineolic acids and derivatives	13787779.93196808	6041588.242014157	10173937.271879433	10980505.109305682	25371061.867087163	8857790.082624927	8124476.016846916	5289752.794792501	30868442.81543696	23176977.797505017	5000593.860153663	25314150.118860207	9159629.50623032	38471605.77009357	9393555.42548628	128680400.67051056	7773825.267353101	16593400.01220241	19264991.54148897	71003051.12681311
Com_20990_pos	(2E)-3-(3,4-dimethoxyphenyl)prop-2-enoic acid					2796884.63432208	3073867.4285027385	1685367.8534242357	801443.3331998778	860472.2740184014	5248002.64311434	1719496.7136347776	1277830.289960449	2424173.56063682	1618347.4279318226	2210091.5516048647	1360234.3908398186	5886918.531311169	2621145.679620601	2408674.490810437	1952355.5844153475	1820880.0208473792	5193046.876943792	1240218.589105891	1179479.361624127
Com_2105_pos	RQH					7862234.260621334	11438294.165962204	65337238.14757218	32477045.7797469	50393670.4572861	76381394.67443943	14536658.632832697	11829801.228138456	106507907.62612472	42646339.732326135	16918335.736880563	28182101.319780342	98078909.83592267	105671106.82992844	13363446.902865387	127791058.73755908	56934913.90734969	20881278.91542011	58451708.4449599	42043270.35142215
Com_2113_pos	ERH					24721352.40130899	21970239.84596208	1472723.531669298	2354513.141926012	30870018.38044519	804225.8071999442	34479060.57831971	65026045.63798155	1971042.763941718	27650699.15690901	135912028.58252564	53160766.59683756	4846157.092449205	6803451.151974347	37450268.80719011	8302373.862926428	4678570.294608821	18106274.06528732	24035865.20122409	50904306.08621726
Com_2114_pos	6,6-dimethyl-4-piperidino-5,6-dihydro-2H-thiine-2-thione					5466346.50639439	2772837.710405439	103182741.73222378	31542095.042431045	13663687.46823296	32429365.33616329	2795008.414294892	4261267.520567157	35066481.784607425	8332264.380538514	5764290.764504888	3.09358e+06	29867817.079834387	87474146.84315912	16926616.708726157	89087097.6490381	32840335.47757252	16446569.270941254	39023023.808249824	3972634.272678028
Com_2116_pos	ACar 18:1	Lipids and lipid-like molecules	Fatty Acyls	Fatty acid esters	Acyl carnitines	75063986.98256616	3539545.8449910847	114229435.43335389	98175998.34696196	5743298.408156848	10566204.938953066	10904711.18311429	23179358.491260577	29985757.80268861	31476943.11587537	6128458.142928552	4862256.51093129	5072252.431605179	2826202.9611005345	6425006.899787043	78037004.49994662	18680887.97717673	10369750.833784051	4468633.923436656	5237835.619731952
Com_21175_pos	O6-CM-dG	Nucleosides, nucleotides, and analogues	Purine nucleosides	Purine 2'-deoxyribonucleosides	Purine 2'-deoxyribonucleosides	740750.8449658867	1328604.7141116264	963869.8666910892	546261.9191204113	996175.1118957332	11148216.947907852	1255098.507156958	960610.6875503112	4105385.099901935	1745299.3364410787	802270.2635077273	3692588.46875948	1222881.6239102762	3382940.3477651128	1153949.7764010783	1219742.3694726175	532790.6698315183	1012157.0135916196	611709.7674305725	4264458.072761409
Com_21252_pos	H-Trp-NH2					690384.5251497896	1068320.0180358898	3411967.2414024705	631813.2343424981	866684.7500826414	259749.52364077797	714188.0600785323	1314185.119355153	1334709.158646563	823738.6560554077	1782115.8563728875	1911018.5798894016	1820787.9538501464	1997319.6376654112	1013939.257996174	4982354.125878582	472329.9423596597	844700.9637760415	1386542.2465331233	819978.9017415721
Com_21290_pos	Berberine	Alkaloids and derivatives	Protoberberine alkaloids and derivatives	Not available	Protoberberine alkaloids and derivatives	977439.7317820472	2060240.6010192293	1031119.7508802344	574563.3312749867	866406.1412971133	789335.9967212509	2043052.083498976	1274511.095737994	926472.6665361013	1213380.4286638186	1004362.3808986288	3010793.906218115	1385539.9439294147	1086744.329668281	1825756.8254118103	672490.3545075619	1039421.224812041	1528991.523800865	1087931.1091842814	733862.4039637089
Com_21327_pos	alpha-Farnesene	Lipids and lipid-like molecules	Prenol lipids	Sesquiterpenoids	Sesquiterpenoids	2123435.4976480417	912015.9213966884	3574075.661346537	3741892.555899951	942656.3805410992	5073554.0905646905	1683539.0858665532	1677077.9718349236	2865113.053241869	2234291.1136758043	1259153.6507473793	1598835.000199282	2209806.1057341592	1645798.6975264887	1649997.7530679647	2499815.414954594	2299722.1220665025	1077504.128771332	1603363.1129220158	1088722.6299024038
Com_2134_pos	2-hydroxy-6-[(8Z,11Z)-pentadeca-8,11,14-trien-1-yl]benzoic acid					4045177.361217208	12975872.066312144	190683615.86516935	27817838.60557606	9012548.40313756	19034213.23883033	2483628.4456732366	6705259.459100816	16977189.995473575	21592636.607000507	7034711.134350151	4611019.449474944	16676746.353017716	14396074.143917885	4054861.6123762513	56981670.06865858	7685901.523374859	9973352.279283434	9206498.685894247	13891351.728611158
Com_214_pos	DL-Lysine	Organic acids and derivatives	Carboxylic acids and derivatives	Amino acids, peptides, and analogues	Alpha amino acids	419897974.80540055	232546344.34642592	452322726.57249945	462749326.3601503	530622445.0771934	418811350.998446	287226839.87366223	311496435.1195922	1035226458.3758494	403207167.0779576	1400244299.5746686	238728179.09707117	930761089.1271214	1766030835.020297	378194441.07972	720645148.7704396	321843486.36376816	662503313.6398203	488409407.122321	1413139001.6068263
Com_21429_pos	DMK					150603.91099224583	729694.485788741	1186671.2176460458	4873137.775392486	1148009.736748171	127087.2231483701	190083.2747503816	213721.1415646236	364866.12314552703	340147.4195197807	558621.779023274	328490.97930635733	550847.7849433732	3144687.165135734	644222.9124218989	502585.58923819306	785781.9140856923	702836.7331994041	195105.74994882676	282078.73778799584
Com_21465_pos	5α-Dihydrotestosterone glucuronide	Lipids and lipid-like molecules	Steroids and steroid derivatives	Steroidal glycosides	Steroid glucuronide conjugates	1520842.109403069	174906.7906694888	329519.4463725098	4128532.989708313	229741.21320907903	463715.65909708105	406638.5352277504	236194.82998875235	354981.9972906373	793942.5254940933	228959.6420348413	372347.9647860397	641486.5140714763	341423.8379444697	284949.06974226667	191884.60553471747	385702.8947677187	293294.50784388266	412739.0306424633	260968.5549970703
Com_215_pos	Pipecolic acid	Organic acids and derivatives	Carboxylic acids and derivatives	Amino acids, peptides, and analogues	Alpha amino acids	419863002.9625806	233431031.6157299	450812144.4634748	460507962.4792225	527595580.88316673	419952770.31132615	287227256.15413386	312150583.4901232	180432878.4288611	403820521.1216731	1389251062.810635	242360480.148554	926762654.5940652	1756795043.3827317	378943835.5251013	713172024.6455778	323817039.92431813	661918820.6643032	491315709.7585098	1404132033.942414
Com_216_pos	D-(-)-Glutamine	Organic acids and derivatives	Carboxylic acids and derivatives	Amino acids, peptides, and analogues	D-alpha-amino acids	895499235.1229563	275825322.7574903	249904842.1488909	315091237.2936012	745855255.4573394	236892356.39449197	208662381.6945129	371710576.0293726	1236220951.5527658	427856002.0776389	611027939.3671265	315099383.4384341	1042039576.8378208	565850508.284925	217759737.58558545	275202222.75143725	411579122.1706997	572231434.87454	2207029645.9599924	1430777206.498066
Com_21603_pos	PC (14:0e/26:2)	Lipids and lipid-like molecules	Glycerophospholipids	Glycerophosphocholines	Phosphocholines	455672.91837894736	2936502.359216654	820887.3143044462	161886.56252614618	1140365.741144139	355202.7227189094	1370694.203905797	6638780.913831108	378051.5009518284	1016057.5626059131	110893.85380208968	482973.810080604	197104.1273014329	632226.5655633828	183452.99436989607	95030.36716643252	296596.393642428	315667.04922624986	380096.2315871584	463499.1787336777
Com_21637_pos	S-Adenosyl-L-methionine	Nucleosides, nucleotides, and analogues	5'-deoxyribonucleosides	5'-deoxy-5'-thionucleosides	5'-deoxy-5'-thionucleosides	932264.7311077178	427363.5256662681	2386592.257168899	419626.1518972892	347478.060481048	1196523.1105588784	364659.6258757721	340523.13317973627	518789.6990375201	1575514.8472066715	549634.6013980291	597940.1841921016	5107879.376697551	1506268.1484946697	515505.07340740575	1511221.4545529864	367849.3377552928	1050524.2303241312	1633527.8072315182	404208.9442063819
Com_21653_pos	PC (18:4e/4:0)	Lipids and lipid-like molecules	Glycerophospholipids	Glycerophosphocholines	Phosphocholines	1544537.012715062	247470.5140357149	1908001.271625833	2534718.6649777484	362036.9525146092	614593.7880117438	639885.9802346157	367912.7974658832	494166.2961733593	528843.4558733271	299368.55679483095	515690.5167622565	420580.1226797967	502264.4434414704	384374.0939863231	889096.2016476223	551300.3542181228	534993.561520748	591966.5415624816	420917.3749995549
Com_21672_pos	PC (18:5e/20:5)	Lipids and lipid-like molecules	Glycerophospholipids	Glycerophosphocholines	Phosphocholines	1106199.6629361422	761188.6585370424	209284.41539316377	207068.40438714853	304606.15990027663	10609232.729544422	305649.12652434973	308422.7940033785	203867.34790224425	233746.66118001915	110400.92557451186	1073966.0334885814	222335.4804747363	187889.9748683872	163404.93708039308	189222.91798770984	252938.5218160753	231785.7173982287	421509.015611952	262473.83676370146
Com_217_pos	Valine	Organic acids and derivatives	Carboxylic acids and derivatives	Amino acids, peptides, and analogues	Valine and derivatives	279433662.25427926	163161899.69641978	938567018.4700792	583896117.691958	406199200.225486	355752487.31761706	175822071.68089464	169647286.08024222	1097368698.7833312	444555890.3446553	426516232.83975	297286738.9368315	718956421.6353477	1523761279.670857	264309903.1984909	1288734257.5164928	505725268.9256235	724241912.113698	532891383.8414763	614654376.0767391
Com_21727_pos	Gentisic acid	Benzenoids	Benzene and substituted derivatives	Benzoic acids and derivatives	Hydroxybenzoic acid derivatives	1145453.0953477155	1287493.41138592	4878725.651187192	2306589.559253982	2102176.1525043794	2935826.4355904297	1155680.497607278	1607478.4834365586	2337323.557361167	1727225.8288469375	1751554.054121444	3677722.167496636	3038618.6491233646	4516229.267077752	1448608.1259742938	3265236.361142488	3961418.165282708	1974384.5294061897	4131689.540912919	2947440.557920191
Com_2175_pos	nor-6β-Oxycodol	Benzenoids	Phenanthrenes and derivatives	Not available	Phenanthrenes and derivatives	5678510.192381194	1769515.3413250132	2880394.056903051	3011700.5461459397	2804042.086608581	7179591.835127526	2098922.8215564983	2228089.2652731333	2339970.7483370686	2025719.6226419604	3438068.1436773846	4623198.01593637	4313829.094641557	3994331.004524517	1857647.773099901	3836612.931963341	2163306.7485038536	2584286.38822181	2245246.8209113423	2454233.9395165425
Com_21835_pos	Kinetin	Organoheterocyclic compounds	Imidazopyrimidines	Purines and purine derivatives	6-alkylaminopurines	3006002.0891468204	1476802.030892254	2030510.1211695129	2110375.019120136	1909792.0063392	2087959.4898991971	1903709.0346027808	2424254.7794149187	2617450.0676343944	1556900.4256129696	1528188.96776137	3993497.1812860095	2741919.995502525	2664385.0140479165	2007192.847145288	1914620.0670300128	2007215.4784364407	1744163.3686507128	2398838.5302606667	2056815.55156868
Com_21844_pos	(1R,2R)-trans-N-Boc-1,2-cyclohexanediamine	Organic nitrogen compounds	Organonitrogen compounds	Cyclohexylamines	Cyclohexylamines	1834413.706884452	3381986.520858211	3328091.562825649	2179131.020537507	1618538.9743981785	1325977.0804018148	3457217.543171666	2555898.3173170607	2015853.827322084	1225113.7512299565	1806957.1168670508	4376035.260870102	2561010.0440446697	2746446.457192064	3620169.349126381	3068829.206853498	1848070.049553356	2279232.213065043	1958528.034481267	1321122.3389800852
Com_21927_pos	(±)-Abscisic acid	Lipids and lipid-like molecules	Prenol lipids	Sesquiterpenoids	Abscisic acids and derivatives	1449588.2951613278	274576.7988716386	409854.1486554493	249982.9805147211	292017.9334378243	489367.9586936336	508544.37505329214	421489.3915403048	478293.1527055235	419565.5456955688	422138.6819378178	1024279.3941607912	695159.4507235966	384321.170512559	386765.6683118572	490034.2056322026	708631.8642303571	614538.8959549149	979032.5065749872	509764.201991578
Com_21969_pos	Lysopc 18:2	Lipids and lipid-like molecules	Glycerophospholipids	Glycerophosphocholines	Phosphocholines	343755.27931363764	182092.0827629023	283594.9591010551	4628517.879241359	469496.2606201088	311496.2725110321	1029723.5116399252	887358.8278244345	317903.5865463358	324733.3836582488	155427.12903001328	345975.9857673103	277707.9880764152	261022.5656110364	222791.2601534603	155696.6531750407	1378151.8189197304	262517.73494938423	391548.3852416942	230932.0660911461
Com_21979_pos	HRH					508916.86460404354	1308945.994570766	589818.2786592453	532944.8677967497	777340.6775089144	455107.1424125324	1287248.5674878375	716355.5625375967	601021.3125081359	660783.845435217	3481244.169429281	1697261.0566837522	675655.5067997094	2748782.817877722	746678.0993266308	593708.8074398069	549942.9786889649	1297589.9429155202	1642463.8571076167	883451.885578392
Com_22005_pos	PS (20:2/20:2)	Lipids and lipid-like molecules	Glycerophospholipids	Glycerophosphoserines	Phosphatidylserines	1717230.8472068915	625787.4947038912	2223754.9266857007	2241782.3925679964	1220831.3594891285	1823416.1973295424	1760713.9880899566	6396280.023779936	2797455.986132381	2932950.45726587	1816486.9496606437	912145.8884092378	1072873.9463272458	1784935.6527801503	1360288.2347060463	1299527.2211797796	4638697.778176098	1375229.1943054276	1976174.5498802343	1153932.4229563712
Com_22016_pos	N1-{4-[(2-hydroxybenzoyl)amino]phenyl}-2-nitrobenzamide					7082138.653511627	935534.4374184316	1542409.795910183	857179.8816154338	969360.0908954388	1102462.8517534833	845853.3053039963	2061965.9369603612	917067.5642871624	1259722.3821344215	801826.2742093771	1525435.951626806	1365968.0985669012	1381097.5631250823	1478289.0566591278	4045487.832262525	803571.8331611402	759766.9264821179	1614961.3535068256	661804.6052753773
Com_2205_pos	2,6-Xylidine	Benzenoids	Benzene and substituted derivatives	Xylenes	m-Xylenes	13197243.093468554	8206823.332675923	14627106.422226071	11477334.224889498	10464990.359071769	29620491.875583563	13247092.337122608	166467275.04607362	14657429.136079213	14493842.083098084	68434902.75889252	25293986.52420916	73983454.61507188	20146276.0425271	12791060.671978343	12148823.446490956	20446046.523979463	11391766.73989907	20203910.35645313	12316241.206984883
Com_22084_pos	4-Butylresorcinol	Benzenoids	Phenols	Benzenediols	Resorcinols	996602.5574535468	420011.2454106808	1328681.040083158	674117.5327203332	902755.3902948052	1708641.885756159	744661.1551179411	610604.6399732833	1004632.952775928	872349.2638182432	743628.8117358366	1378122.9708126714	1162282.3365853634	1184108.6674767977	4635091.133409959	613167.4729904656	1516941.0293937186	1134229.883948232	1882376.3752313647	726252.8730823318
Com_22090_pos	MJN110	Benzenoids	Benzene and substituted derivatives	Diphenylmethanes	Diphenylmethanes	750344.0404099384	1237356.369185006	6213757.806775809	4570222.863623748	925712.8634181346	3506593.547290216	1889480.1924025775	1444805.7550170238	3166252.798729451	982458.39028409	1991996.1122446803	1643402.356202848	2321651.402781361	1532368.3566602787	2800846.6783992043	979874.215560608	990019.4876779164	678209.2723333909	1795359.792844041	927919.2187584448
Com_22122_pos	Testosterone	Lipids and lipid-like molecules	Steroids and steroid derivatives	Androstane steroids	Androgens and derivatives	7007382.860383407	354093.1685762759	781380.1262786308	640966.2125982163	343729.29040177056	964404.528984473	721633.5309673497	611769.0913644095	759238.670108096	684620.9049921376	418134.7247528241	877072.7062985648	890311.2607120775	788935.8315240833	865903.7049680066	652601.5086662926	804225.4667686365	650554.6174556066	1090533.2892331572	661405.795498001
Com_22127_pos	Testosterone glucuronide	Lipids and lipid-like molecules	Steroids and steroid derivatives	Steroidal glycosides	Steroid glucuronide conjugates	405495.7516387312	164612.242736735	263110.12115903065	206071.8897230614	222557.04883048963	295173.9187974628	304712.2023394022	199810.4327528591	269431.9754063983	250892.76826621164	168136.62547781033	282722.5970780711	308661.82735749555	273378.5260024721	228791.19106961964	4576232.80202333	259770.44063243584	245694.7966925279	379795.9271334531	242720.41596809885
Com_22138_pos	Vitamin B2	Organoheterocyclic compounds	Pteridines and derivatives	Alloxazines and isoalloxazines	Flavins	1958196.945922617	1645258.0941262357	2212681.3677233625	2798737.04823872	2345731.8356130794	2681234.5511724427	2287335.7362886737	3029902.348917425	5856034.428137168	3073180.737846182	1966677.2965861587	3100193.591841881	2949960.643496454	6126455.604664275	3563907.41091768	3430676.427348153	1753443.4364385784	1802157.8200737743	2046165.030757262	1573132.402560071
Com_2216_pos	(S)-Leucic acid	Lipids and lipid-like molecules	Fatty Acyls	Fatty acids and conjugates	Hydroxy fatty acids	10404613.131622417	127168411.81889306	19926742.51241974	4835609.958392369	7697926.178448985	14750958.636116631	97573179.90675126	7959341.659938507	18707993.031775523	11420327.131772406	5424970.468813137	9352478.86630605	12151090.815246437	9316477.53935212	8838788.931726621	3363391.315768638	11297173.94062406	9366952.83156024	13853252.711209835	9274687.468736837
Com_2217_pos	5,8-dihydroxy-10-methyl-5,8,9,10-tetrahydro-2H-oxecin-2-one					56467966.94806306	797996.4574746325	19635921.70725585	3880039.470904838	13676422.521385277	56909750.55072853	3097508.661544842	13334024.041798268	9197372.626548216	2411408.206391728	128283428.25263888	9775937.522958184	13687253.221820105	4370501.852246522	43506477.96529074	966267.2981836512	1523512.305386833	5516407.239960644	4365332.518815358	8540447.458531206
Com_2222_pos	O-Phospho-L-serine	Organic acids and derivatives	Carboxylic acids and derivatives	Amino acids, peptides, and analogues	L-alpha-amino acids	31755849.531269528	16090600.68025026	77977423.95897867	45177669.04402198	37416996.279820286	22733135.996578608	25187956.533089075	28718683.422569245	137520290.95157087	35985089.759298995	29647266.130213123	25578362.103439603	70548496.3925404	114543428.7493822	24714730.518940408	102873472.79274195	45577428.34233659	22530491.3117488	51076743.48139183	62154039.60438512
Com_22259_pos	5-Methyl-dl-tryptophan	Organoheterocyclic compounds	Indoles and derivatives	Indolyl carboxylic acids and derivatives	Indolyl carboxylic acids and derivatives	3610683.726001906	1607590.1743285067	3702290.222697973	2889682.8085839776	1229378.047960238	2125539.9617263093	1781201.9732223009	2351959.1193017047	1886005.1839969133	3574427.225106833	1651539.6561759182	2094475.3697569852	1619801.6377031785	1402746.6643463003	5461585.679286912	3899190.983642257	3253838.8366802125	7336921.15425156	1925739.9446940408	1589405.370682916
Com_22384_pos	N'2-(2-hydroxybenzylidene)-5-nitrofuran-2-carbohydrazide					3913348.759880829	1675478.8038614353	4343183.33451967	1181186.416304447	1270050.3352910532	6156703.934851718	4878753.500822591	4284667.113063045	5802658.535586604	6936805.61457283	4772399.064825114	4121339.050949614	8773051.235188803	5418774.15200541	3052949.250098723	3547618.027117346	6953877.455408397	2268795.532681508	8054710.287003776	4881825.0438350085
Com_22464_pos	10-Undecenoic acid	Lipids and lipid-like molecules	Fatty Acyls	Fatty acids and conjugates	Medium-chain fatty acids	1092178.8719311913	1496544.937173347	1337795.7992366364	2307443.3554067807	913518.5012779784	1275959.2936753065	1222999.2424711902	703154.3523029892	1987511.4336711047	1357294.1162045998	751879.6712563257	1150789.9155172908	1559844.891581216	1658933.7143736966	862474.7433933045	2646742.5564357974	1188726.049796982	1554507.1399165308	4030878.951557876	1146816.5503616063
Com_225_pos	Isoquinoline	Organoheterocyclic compounds	Isoquinolines and derivatives	Not available	Isoquinolines and derivatives	27534635.67245737	10714768.484462408	150209278.6542415	146101982.82731706	256606087.8289473	50459447.98263514	6503422.573211992	4760712.857498936	120585033.8173779	28558781.381585844	6764304.317929947	38626152.41063937	105507281.0941511	227784074.2495106	10467958.492182592	1218477251.0617082	42724264.66763939	11409413.091984527	197778312.68278384	47427821.7150848
Com_22529_pos	ACar 21:2	Lipids and lipid-like molecules	Fatty Acyls	Fatty acid esters	Acyl carnitines	267111.6535207202	141492.85915534457	2534388.7726362743	2327634.975989882	195347.9662086461	237473.39079807265	253386.21612321812	207476.87723020904	598943.5094357872	590042.6746487506	137584.8786581714	268837.23159477586	215790.25648453747	194150.4516702785	173117.75402657746	886442.2358408566	304126.64314237674	194941.4372444625	304248.81568103103	179443.48708687577
Com_2257_pos	N8-Acetylspermidine	Organic acids and derivatives	Carboximidic acids and derivatives	Carboximidic acids	Carboximidic acids	72835064.32665887	32135777.923922163	118653850.8377806	53066745.19982082	18496661.52805678	105122638.15223315	17386864.568359505	31754414.943532556	39156397.37133231	32083450.46870224	58603782.18546091	193452160.2911505	94115553.44878332	123042935.0657106	49185284.06300498	118185446.03576216	95883547.50871871	135331856.04742062	7605062.075591675	28863454.59052046
Com_22741_pos	PC (22:3e/17:1)	Lipids and lipid-like molecules	Glycerophospholipids	Glycerophosphocholines	Phosphocholines	805632.0315596743	885850.029362374	732950.2857161951	1134392.9414459583	835724.3186135931	3903488.212025263	975613.4532935892	1011217.9792015736	787217.437396584	884689.2998469918	492275.4777875873	873337.8878876527	945128.602441736	993040.086589851	915225.4525238242	806948.8258539587	1138712.249470153	878420.9024785906	1317776.9186243855	790951.008506716
Com_2284_pos	Lenalidomide					9986735.961222686	2268447.2202844047	11831085.43753164	10535403.880970117	3269445.3984917146	9185591.848409116	11783312.80653978	7741559.751784504	29826505.149724197	24710595.08472532	13868876.10617269	50292923.24793589	45360146.04786223	61016363.44858037	27483286.19327924	102771725.72222906	5348854.38084137	7832077.484523009	26412517.35465437	34788396.79380416
Com_2291_pos	ACar 20:1	Lipids and lipid-like molecules	Fatty Acyls	Fatty acid esters	Acyl carnitines	5211572.674996359	666698.9546772497	63426421.93324615	60166605.03945764	1725136.554741099	2268741.36808984	3651925.7690997794	5210074.562528829	12952708.86749832	10527437.821516491	915320.3337496476	715696.9222659398	1049618.3256498098	682422.1544709099	706556.8763827345	28554323.60663023	6871225.306573074	1492329.6234132713	2535463.98667413	878315.4564990255
Com_2303_pos	L-Tyrosinemethylester					6985957.461192884	4705200.818077837	6918872.517270434	11872667.914677162	13767479.11509806	257182843.01698905	6974843.19564733	5925352.133132003	9977800.650784208	6720355.787887185	5475861.010648347	14895620.190012788	84281745.64869809	57979658.35957417	7612400.719674113	20323893.76075278	8051062.636642617	8596156.511723509	14203581.361079868	4152595.832865568
Com_23122_pos	PE (18:1/18:2)	Lipids and lipid-like molecules	Glycerophospholipids	Glycerophosphoethanolamines	1-alkyl,2-acylglycerophosphoethanolamines	488091.9519167848	260530.72359954484	2271752.1249464056	373611.0513463872	544548.4661851249	570985.076217985	545440.1463435426	428768.9941529818	429220.2693733573	503252.2499823044	223567.52537682152	455322.5518783476	455234.34961344016	347194.10685675713	325139.6548867229	1175318.3770364989	392275.0895328344	2645767.4610037794	751659.786554174	438264.033566472
Com_2318_pos	Inosine	Nucleosides, nucleotides, and analogues	Purine nucleosides	Not available	Purine nucleosides	5706577.678614194	7336586.181763315	77328692.14933342	45855439.223082654	12222244.640508156	22931606.15720798	10721112.628840497	12419276.930340534	28450385.63353627	11758898.1292377	6221685.941381072	17982559.51842059	19031930.303853728	36648720.29471006	8898921.2586713	115109086.96837072	29039681.578160044	11703911.953097016	21295914.374740902	10199945.245574674
Com_23193_pos	All trans-Retinal	Lipids and lipid-like molecules	Prenol lipids	Retinoids	Retinoids	6345611.510127124	569096.0754055914	1075619.3803588832	1415281.8240560195	1375812.0342010197	849967.3751021042	1018664.9071076488	474746.2251968669	1003488.4743556796	594201.6752375932	304536.7198651769	1832779.2431554752	997739.8113874464	2245869.677746405	696011.5858793048	2250650.101555245	662048.5867390715	1087696.2566918484	1672850.506248678	854927.9316841104
Com_23252_pos	2-(2,6-dimethoxyphenyl)-5,6-dimethoxy-4H-chromen-4-one					763190.0311304253	209690.7276410964	371988.70582918817	329999.87955327897	329424.72318680555	3571414.347788004	435646.6639824747	770331.8658321148	537234.7357535611	421193.5023828276	351230.1103675626	631937.1805411973	577737.3877084616	641381.013598044	496663.4612399851	287642.55549663655	496899.9408850867	390029.7432371387	501381.9622741942	671518.6386961624
Com_23290_pos	PPH					197357.21649023864	207640.9214864662	242406.5197821064	398617.7394375328	300918.689094834	401624.0355629218	199956.5412811688	558874.325783611	700767.8789759291	848696.1282047519	238457.9288640128	612574.6233432038	836169.8535632733	650809.1936195472	215066.03079199063	396032.2551767673	187894.1265686636	272412.56097367895	177917.9818111132	1690573.573955505
Com_23318_pos	2-[(5-anilino-4-phenyl-4H-1,2,4-triazol-3-yl)thio]acetic acid					4301470.698419185	1057343.7676699455	1751140.0877137794	973179.7976508356	1092420.0255882326	1197475.2897241549	814493.8836244119	909080.9969340514	1041171.9241044036	1309166.050203881	694875.0599337972	1539271.8701451265	1491725.5270481275	1567997.8915103956	1428515.9357718965	2080871.079546758	904186.3557219214	802770.3629936677	11173674.71841214	726399.1145934684
Com_2333_pos	Norbutorphanol	Benzenoids	Phenanthrenes and derivatives	Not available	Phenanthrenes and derivatives	7555187.31412262	9177017.432435334	170688124.08356357	71493643.16606452	130679144.36574326	19390460.14359617	24070182.317840938	12225296.890757458	31328286.91931401	7517437.614308252	46573638.03524539	22248507.793768637	95452462.46937342	227287919.70291656	9014230.900216268	73232641.77886859	23843733.750293814	29630586.271092933	125842016.2191923	37500700.87953942
Com_2337_pos	GLK					1058133.746709077	428010.2353126227	677540.4418718496	113040314.84578148	525044.0316325917	947571.5450267664	917639.1432138856	515249.8477386397	726888.9810667868	683792.3464596671	446676.1785230107	764340.930750093	818543.5234065335	767857.2612117418	675357.462117235	412615.3590282924	733965.5031026672	634006.8574435388	964343.2555494396	566251.2491757758
Com_2341_pos	2-Methylpentanedioic acid	Lipids and lipid-like molecules	Fatty Acyls	Fatty acids and conjugates	Hydroxy fatty acids	38633286.13386247	36322024.13639989	27374431.316816542	58307783.5714254	23283552.497500025	109186970.0590506	76638653.83829832	36224070.10977855	43542996.52576432	21354541.161702696	14338727.34640445	17468719.71008519	37890507.46638246	29093147.127809204	13009720.691082096	14496992.627007063	27605326.10775024	19524425.99585754	60787140.40698239	36191447.145462826
Com_2344_pos	Riboflavin	Organoheterocyclic compounds	Pteridines and derivatives	Alloxazines and isoalloxazines	Flavins	18714213.833869506	13536927.092911191	51632945.189388536	45417287.19196557	22307778.84534628	86755848.60866906	6425652.274950717	22983818.09741109	36258481.03414063	27176610.7780142	27879334.742403675	20756865.899182603	29471349.98931167	47483161.62005253	15811012.996277202	96283709.78089364	41587904.79363315	50653037.273650736	40136171.59821595	36871171.18573752
Com_2348_pos	DNH					5652761.106828764	908610.6881568762	1339713.4672881302	8808702.151080256	1715048.276079628	7344462.700987429	3132673.8779004035	6760677.974011509	16079224.107739571	24433652.1453742	360731.7639970525	55167171.87656384	51803158.87124999	44984171.24956324	26144613.07976553	42581844.84627081	1582396.5798773495	11473699.484586762	23387415.424571887	6521714.697375608
Com_23508_pos	7-hydroxy-5-methoxy-2-phenyl-3,4-dihydro-2H-1-benzopyran-4-one					352830.5529719336	199818.9699786817	385924.4861018084	4010941.230649565	311043.07605499023	405402.050082646	355031.85040774255	258153.95872780329	335465.189804986	339833.96949210326	208528.7696520022	362863.7214530779	383780.450469308	365983.670601604	300318.265463208	223112.84681573333	351032.43859297363	317995.2711128729	545108.3167762323	345299.91782488266
Com_23592_pos	Prostaglandin A3	Lipids and lipid-like molecules	Fatty Acyls	Eicosanoids	Prostaglandins and related compounds	3787772.418099701	1181032.140095436	3480454.296636111	2751474.3734723344	2018733.8854633176	2033620.5818745452	935009.1025793928	455563.7489810686	1144208.97725151	2091827.85755709	1398058.2404687477	3216816.8996885107	1552795.0395348463	3490160.711034466	4012034.458390792	3577820.6568497946	910229.2005440132	1465771.974382753	2192302.875165336	1348620.0884913604
Com_236_pos	Mupirocin	Lipids and lipid-like molecules	Fatty Acyls	Fatty acids and conjugates	Medium-chain fatty acids	926911765.02199	375475951.2151348	6308655.380246143	3835035.115221767	398175468.3378117	91505491.3030688	390027103.321182	1021741339.2785236	99808004.25196326	1186524603.702289	578661143.8796185	233411003.40860608	679314754.1406312	4237746.5844318485	2022284275.5536227	1730624.820439195	255449300.5732783	128602154.3901848	296529499.58870417	281964785.5329999
Com_23628_pos	Monolaurin					760133.3663497068	481030.5598465952	2885043.2769777877	1608786.0643098913	636141.4292675556	4501712.975850129	884826.5174965324	624232.42865702	1670200.3839814716	1144827.1437040835	340868.2449888856	606608.2711432924	965938.0865890972	701007.2451147707	536720.9436525202	1867198.5417282104	1124451.52926176	961538.6648094204	1204869.7383226766	883832.8241328008
Com_23667_pos	Anacardic acid	Benzenoids	Benzene and substituted derivatives	Benzoic acids and derivatives	Salicylic acids	578566.6613023388	357736.4766174788	754582.7487019887	1024689.6088763124	1039065.3241502608	3594343.225917555	463188.24820901535	512122.3149310831	699340.4334115975	613094.4036192829	345184.4342737616	547295.9669859816	715574.9952241916	2123729.945332684	499268.7484767461	1847329.792332472	533850.7155631315	7274289.2843872355	1579756.706274608	926976.04663628
Com_23688_pos	4-(3-nitro-2-pyridyl)thiomorpholine					313338.1192386769	180027.6730089265	1625457.4534533906	207259.6762700561	246130.07612831495	340094.3071980252	289582.3052785297	259018.1644927287	293512.0493520347	297811.77505642554	208086.06647678145	431520.4707303506	368210.0091073353	346332.61114101537	292484.5759655692	257315.23009619105	310606.44151283376	289664.78649422183	376966.25106486026	267966.5365166104
Com_23696_pos	6-Hydroxymelatonin	Organoheterocyclic compounds	Indoles and derivatives	Hydroxyindoles	Hydroxyindoles	306562.2607903802	128878.47036859904	236753.37751492317	277624.8092601784	189868.7358701843	869099.806394637	228144.222275734	172872.60811766903	238857.9936685854	209477.4675948193	130640.14980379328	260923.82239644552	230686.17650944903	234213.41679377336	196348.84639452008	145672.62747919862	220670.86064242	201733.42812104264	10822573.556601295	179742.20094264
Com_2371_pos	Acetanilide	Benzenoids	Benzene and substituted derivatives	Not available	Benzene and substituted derivatives	29338965.69331832	64251038.42996621	125063809.87055486	95594763.61549388	115148855.89108804	38781216.39543656	104484664.95006192	60756832.66697615	73173091.70581895	59068993.27411869	80266573.30045119	172951851.4274777	118285021.88810278	171630262.89276788	42781130.9105155	111835228.0398316	69034786.42263474	57439173.49939211	87927705.8828011	83705558.00566067
Com_23783_pos	5-hydroxy-6,7-dimethoxy-2-phenyl-4H-chromen-4-one					490659.064106544	3654812.1081657815	596442.3653464532	384266.5535135173	404365.78648295975	423792.5959855477	288613.80140541506	356286.1227479118	393018.9669772179	406929.1469117413	257949.2083805272	570079.4754358616	558618.7952904822	526900.5598250768	397399.1006714627	740310.9464694648	295307.2931962428	303767.7963834591	618202.2334354282	274229.091187434
Com_2380_pos	LPE 17:0	Lipids and lipid-like molecules	Glycerophospholipids	Glycerophosphoethanolamines	1-acyl-sn-glycero-3-phosphoethanolamines	4822775.0526154665	4068354.6882522	50839588.355221055	110792637.80483057	3467935.505814232	6004871.737907077	18526018.42126338	22649954.74727494	63770291.284393	47165526.42655226	2415687.593400323	3037178.272114239	3354431.918257797	3323346.1773206564	2793077.173713324	64769487.94152092	31912308.20197084	4392375.042419544	14707434.057638405	4799781.285895721
Com_23831_pos	methyl 3,4,5-trihydroxycyclohex-1-ene-1-carboxylate					377511.0660229201	227089.49111403467	5896517.9083700655	281268.7624080742	296538.5368536212	409747.032281304	354149.3348964413	312066.15918463166	463755.2843983963	400975.2367907968	280015.23634268774	543085.6699319647	443620.9465868953	727498.4365985543	352386.63057116704	313221.3037182481	1223450.6998381338	387318.23764830286	976462.422078069	322847.1949236385
Com_2384_pos	2'-Deoxyadenosine	Nucleosides, nucleotides, and analogues	Purine nucleosides	Purine 2'-deoxyribonucleosides	Purine 2'-deoxyribonucleosides	2348809.1059799944	3847884.086733976	68680761.98413303	87788263.02795303	21827235.219292063	7577876.797589927	14189502.362111088	3424393.200123072	31535513.954504505	10674070.223942136	1485114.8085281702	19204730.09422284	10589807.415790908	51372002.64029726	1194612.38627801	29459552.111659557	21344834.38206934	3269407.469882884	54458397.86538296	11508194.648248278
Com_23854_pos	Heptadecanoic Acid	Lipids and lipid-like molecules	Fatty Acyls	Fatty acids and conjugates	Long-chain fatty acids	801450.3987871348	185499.52453934768	503200.0789715768	1092420.2241133987	263590.87946317665	3775887.65265479	405573.8207625394	416883.7322169978	662230.1392097967	903925.0802191076	369964.5020014588	412617	421006.6706848442	973656.4183594428	524332.5788804161	3903992.656179946	1297460.2831045804	331666.8648443162	922112.759491386	303054.3738002111
Com_23861_pos	5-[5-(ethylsulfonyl)-2-hydroxyanilino]-5-oxopentanoic acid					2121749.21094299	364181.5935943558	639137.3943293928	3882059.722932801	541940.4625963368	1441116.1138231885	655348.3102456047	512425.9239930198	3647856.712130639	839644.0067541797	438017.09797012	839489.781361868	1332287.0159208726	624012.979253594	560328.1347782249	423903.2624192434	694673.4176206811	611708.6195027295	996093.0644275934	564909.2445548762
Com_23870_pos	1-Palmitoyl-Sn-Glycero-3-Phosphocholine	Lipids and lipid-like molecules	Glycerophospholipids	Glycerophosphocholines	1-acyl-sn-glycero-3-phosphocholines	3252918.7491617384	597484.5204868229	900341.0225660116	3879999.346909597	1094292.4160550206	962781.593005744	2353771.9429223416	2925685.326725597	1166799.249178833	2904486.3250486297	445685.85057754186	725288.8764263091	669898.1607600193	649228.7889422248	661162.9297284752	2964896.3392352024	894911.6429869287	669164.3679063073	1599346.6194831675	756964.6454104283
Com_23882_pos	N-(2-hydroxyethyl)-N'-(4-methylphenyl)thiourea					1581286.4235844244	4119801.007237303	1756401.6934234942	1068916.3199954114	1315656.5882952888	1374787.253121619	3833257.8789047776	2344881.004032334	1723607.6501654324	2081356.501186019	1786974.4315174972	5054221.447523745	2190334.3057031864	1864028.703335822	2268733.527348003	1304627.3869668343	1826483.092810368	7004069.34461027	1897183.8915671853	1217084.353578312
Com_23909_pos	(5E)-7-methylidene-10-oxo-4-(propan-2-yl)undec-5-enoic acid					771029.6681747155	528723.4527727846	754242.3771362107	511790.580367078	550848.4596049158	1000865.7362133528	789208.7722344751	425758.2583515652	843493.3401781709	902618.8154502016	532293.0481212458	7531996.502339808	890557.4778034729	598045.1479565662	748795.5687257121	515471.98098876287	556574.382268513	762813.5856929679	924158.2116425388	1036443.9394437966
Com_2391_pos	1,3-Diphenylacetone	Phenylpropanoids and polyketides	Linear 1,3-diarylpropanoids	Not available	Linear 1,3-diarylpropanoids	42967977.12136447	39489143.8447561	1624310.726187158	3896269.917219651	19165842.107097454	2825385.742568147	8596322.64317309	7525582.673780529	26277983.293779887	5579416.534826881	118379889.45116152	16455115.05968892	12203780.681581264	2341345.312401389	7092406.658682767	2537310.802442824	5717174.196102539	25653703.66324037	7539638.488074326	36483618.69119579
Com_23914_pos	ACar 18:3	Lipids and lipid-like molecules	Fatty Acyls	Fatty acid esters	Acyl carnitines	5942588.165011753	169161.98560660367	269180.5426605439	453951.7456445156	216265.54603924864	3438967.953581809	263903.113170251	233429.26116717397	255618.14277217645	263832.84468339244	161435.75378664143	277034.6313385179	282602.59847133333	268798.8461064853	243616.6223164468	350000.3213348172	285111.7095496754	248043.5948994031	375828.0189377279	232009.54803737195
Com_23946_pos	PC (19:2/18:3)	Lipids and lipid-like molecules	Glycerophospholipids	Glycerophosphocholines	Phosphocholines	729964.7297424152	437383.78952738247	869596.4756554352	3852960.603683863	1314546.6337484408	763776.1916588655	1052294.688081107	929124.5405970508	1069626.794510275	1379455.0531486135	642158.0785491373	365148.18629334273	637526.1894780766	882069.422840325	581426.1853145623	838058.8414634274	1823453.393866986	504807.1203146823	991364.7755815716	1015234.5457642768
Com_23972_pos	Glycitin	Phenylpropanoids and polyketides	Isoflavonoids	Isoflavonoid O-glycosides	Isoflavonoid O-glycosides	636419.5753596957	1646871.0466114955	747598.8193160733	479585.0017974654	566116.9503581052	442899.94599220506	1583009.9329505416	848857.9503825489	637267.9154876389	673740.189124493	764135.7276406933	1326633.2774986655	860555.2805234923	762345.0906802707	922930.4988114764	506641.9994984497	444557.1011706344	1749459.0603252086	839749.1114030158	482779.7073532979
Com_24_pos	QLK					29390020.179786567	8099696962.825395	535206830.6007168	31969494.05750878	12999908.99158588	25709526.62432228	5025007350.503874	14295491.864203917	596666882.1839851	14685025.210437436	24179413.714590862	17841553.607695602	87757206.89735448	45987108.0585704	17005393.5016368	15204004.155616095	44489573.40335929	21679321.66995686	25433875.69509068	12674604.392190022
Com_240_pos	Leucylproline	Organic acids and derivatives	Carboxylic acids and derivatives	Amino acids, peptides, and analogues	Dipeptides	715894995.1249131	205521649.3482902	762563992.2483361	1078212963.2164395	719401483.5388595	254850744.52002543	452226236.55572975	347357321.3465855	976009665.7307532	433060893.4024735	593060761.0139202	337462077.7023547	1145178351.305679	1270885331.6837418	224766757.99216947	989575886.3227632	646032666.7730275	233169740.33955377	607325708.8802142	728146319.9270988
Com_24069_pos	2-{[2-(4-methylpiperazino)phenyl]methylene}hydrazine-1-carbothioamide					1463747.911759998	1618480.4793775957	502772.4995909846	1299255.691997975	3286605.7212883485	351443.45384798065	1861666.6067243768	5292719.6303295	2326153.2136146217	1379048.8907157711	766633.4817518935	1310090.5776040163	640953.7121933779	631660.7773945581	2172814.3586924686	501222.2936943886	2164553.871158639	454486.3192522964	2104729.2507110736	2762505.026564292
Com_24074_pos	3-Oxo-7alpha,12alpha-hydroxy-5beta-cholanoic acid	Lipids and lipid-like molecules	Steroids and steroid derivatives	Bile acids, alcohols and derivatives	Dihydroxy bile acids, alcohols and derivatives	5864503.653861423	457074.9316340266	820311.9833705986	715500.5987339523	656268.6600632534	833312.4828057215	786066.624762039	629638.8045531546	709390.1812492391	621937.9239135844	376939.3455890986	767350.6405464289	689748.8599895998	691099.1645139939	475128.3845377865	1800423.1260636172	649721.557063318	584288.4656460306	1044188.1765285744	495952.0241824809
Com_24192_pos	Androsterone	Lipids and lipid-like molecules	Steroids and steroid derivatives	Androstane steroids	Androgens and derivatives	1893631.569728612	536752.7412330195	805251.412802121	1238928.6402301155	4807825.634458362	838557.4179143915	671876.7095886973	398663.3123753417	293171.5844910479	533211.9967683923	352039.47266785736	1116699.417033645	1191152.4926791864	1363397.290479835	693842.7614025318	1604724.546486618	687283.1302057774	782824.6798602631	1432951.4178900337	978689.9587081452
Com_2420_pos	Choline bitartrate	Organic nitrogen compounds	Organonitrogen compounds	Quaternary ammonium salts	Cholines	1318152.9034664596	2355918.6936336146	40058700.40081681	19207672.10357015	21613111.48027317	7608062.629638169	4206661.79943344	4337354.963685734	31770161.53879068	7573206.612912707	3138429.545556557	9312538.067101432	22682734.238849796	58472788.256751016	2683163.0954772043	65340571.41992642	25761203.8359502	11601149.96207055	27686917.93243904	13303262.940157069
Com_2423_pos	6-chloro-3-[(dimethylamino)methylidene]chroman-4-one					686215.2223148394	394263.3279244973	48968828.31486766	453901.8271192935	539028.5909647215	744811.6787990775	643749.7770300034	567253.6994950463	642795.829270842	691487.2758710134	455711.63417629845	945036.3603225488	806385.491404809	758473.6588272592	640545.6470075739	563524.2473991868	852559.3334099237	704042.0651888517	825561.7937842488	586850.7696269654
Com_2424_pos	INK					28109277.249059997	11808830.850916533	109781385.56450258	61728409.41192874	138477693.8566095	22083960.76136945	47571345.05485887	32287134.917636503	51754522.71504112	35629686.93102767	54148221.97342137	36438090.36323029	115137007.27086878	139691491.8170081	26766515.270458028	79184535.23500106	46044259.87505658	13955817.735256668	52399201.48865291	59755710.15925109
Com_24243_pos	ACar 20:4	Lipids and lipid-like molecules	Fatty Acyls	Fatty acid esters	Acyl carnitines	1660189.237258189	135742.29628935776	498384.51068808575	1131505.2750909796	202283.13498376543	274861.9781366946	245607.48716521624	246288.4428288358	372842.28970729536	207371.3668342261	130068.2892702382	248825.81482427628	238769.01490876623	220711.2844694716	216617.57675578655	611373.2056131832	224612.7921236283	209754.439373768	390833.80138343095	192665.5993700348
Com_244_pos	L-(+)-Citrulline	Organic acids and derivatives	Carboxylic acids and derivatives	Amino acids, peptides, and analogues	Alpha amino acids	830216470.5353931	310511828.28083146	1079078986.830946	525693970.0632925	807861510.3579469	280648808.2274673	606700050.7608482	271885033.43589294	633601835.8116658	505118094.2123839	569760825.9370738	317393920.47833043	1141806445.1195471	1016216060.5000153	311506608.5485606	712947770.4995248	600516711.0971346	323965246.91493654	451300801.8995194	630752349.4225632
Com_24465_pos	Epigallocatechin	Phenylpropanoids and polyketides	Flavonoids	Flavans	Epigallocatechins	909739.130950436	1343716.6220176388	1636915.5314230458	918239.4976644892	342655.1786902376	8213910.336447851	406347.9507220884	3371766.429540697	2749564.9427013644	2306523.531289854	2552261.399411491	2772925.4454810754	510021.8593686852	501785.3800689328	2524928.2701942027	1615330.6464449582	483663.0782365635	1187229.4370320595	1527306.3825208822	2696704.933012048
Com_2448_pos	MMK					6124814.155436515	12884154.9781407	45462911.43796925	30961824.871432405	41396944.35300791	35312020.829492904	12662304.241458194	11805318.679470263	80913986.63388355	33135900.64767063	9628246.254661512	21109277.174091306	84596734.40408328	149479026.16848218	9680340.317882895	108081238.2939018	61740952.09929265	12348842.19712234	47417309.41639317	30835808.37739563
Com_2452_pos	Lapachol	Lipids and lipid-like molecules	Prenol lipids	Quinone and hydroquinone lipids	Vitamin K compounds	1744400.6144466065	3930182.1666532825	39836541.938522	20018038.896085057	7127634.528698413	10950510.80376629	41899237.26549923	3001614.071017353	8861033.728195086	7111546.964187663	3729306.278885774	19700281.544735774	6586559.330646026	49297991.57279141	2645610.6844717087	39066791.36028385	17904708.22444138	3361938.2140124547	21863286.306602556	3822604.4682059423
Com_24548_pos	Shikonin	Benzenoids	Naphthalenes	Naphthoquinones	Naphthoquinones	2906712.055927616	1020761.3588186222	726207.0332631305	402453.4862507774	828492.7672777377	659341.9245075122	1014838.5212466316	1494044.8768647558	631571.5738011458	1553705.6700153854	1065841.9963648345	1448205.496233192	1465613.437322855	1290403.226775963	2200830.914846953	3667529.366373783	865286.6969132532	856797.5360517843	1054094.2258691285	641313.6574998215
Com_24606_pos	PE (17:0/18:4)	Lipids and lipid-like molecules	Glycerophospholipids	Glycerophosphoethanolamines	1-alkyl,2-acylglycerophosphoethanolamines	789985.3788347862	447930.17529599415	1144586.5249938436	633106.7432644161	1295939.9834733668	1005625.0924644952	965392.4814582728	674720.5378235163	704474.4437678417	5207531.119528466	379076.29982337286	836901.3217092177	878268.6783053739	551222.9353879677	566586.7620599327	583061.9359801665	636334.0906676581	3287834.205553476	1218112.9869221104	662532.793720911
Com_24618_pos	2-amino-7,9-dimethyl-5-oxo-5H-chromeno[2,3-b]pyridine-3-carbonitrile					525210.1146101782	212084.18463138575	397091.9983271848	465643.1576667951	317920.21676917374	1457688.090828869	382652.3873965106	289948.68049622927	400621.94262171374	348070.9467320163	226231.67862602236	344827.2987850485	461594.4878991007	392831.8771453008	329323.94292505016	251570.2620180529	369013.76446498034	338355.17339949653	9940810.018549873	299016.72615848
Com_2462_pos	Adenosine 5'-monophosphate	Nucleosides, nucleotides, and analogues	Purine nucleotides	Purine ribonucleotides	Purine ribonucleoside monophosphates	16597277.51588729	67665026.47678149	54275967.97173222	59329755.711410485	28427931.25085513	82185110.90350822	73503871.25748833	75784977.2134869	2865606.854464619	179340145.69359684	31429103.03956558	101443767.15180103	11931818.093583737	2289420.5158246965	84205531.30808184	10494863.743204013	22261298.097540185	161365171.1448256	1562239.5891762725	8143518.48940343
Com_24623_pos	6,9-dimethoxy-11H-indeno[1,2-b]quinoxalin-11-one					1146317.3850316573	975395.534541278	1556936.144925821	897754.5978506412	998181.9482521988	1040809.648839426	722793.0218851477	832384.452726157	918202.6939898508	1090244.614792488	602641.8009013765	1331865.772686415	1306462.2338461906	1406768.3512688635	1020495.3500581156	1896961.7299449088	834108.4146245408	6658833.085018426	1596407.8801905382	640676.1796645968
Com_24806_pos	8-Bromoguanosine	Nucleosides, nucleotides, and analogues	Purine nucleosides	Not available	Purine nucleosides	421069.1566866767	931265.9843979722	474947.9689651803	318379.89026828104	375825.4571316744	255279.239254334	978088.3805813956	543032.3229521533	404353.33743907936	401544.60313251824	507283.27242197527	649037.7023212175	571292.8777088104	506094.5304954498	586387.051950893	333825.13136677165	291269.33390271064	646713.6802905746	430694.3994877007	320500.74475808645
Com_24873_pos	Lysopc 16:1	Lipids and lipid-like molecules	Glycerophospholipids	Glycerophosphocholines	Phosphocholines	649417.6968070377	297316.69071225484	636183.6107209497	2520783.788669103	488539.4020942211	683942.2482785836	1813961.8189807849	4917794.253751567	1290913.7591158953	4512787.864518643	419489.5356724241	550717.9305093634	651326.7326868438	606942.5148180994	387025.5408442965	2247262.967150664	1011144.7111185376	535019.4109453398	939156.0314127492	705080.8264468779
Com_2490_pos	Lipoic acid	Organoheterocyclic compounds	Dithiolanes	Lipoic acids and derivatives	Lipoic acids and derivatives	27873272.34326781	21213263.19732796	37888909.40652215	60789130.81342208	39865357.98316221	42575291.07418107	26300879.64624803	28555988.106283445	109177367.2462632	31578272.831507526	113113710.07811224	18163386.695461284	64723709.23549329	158905839.28883	31298653.732708424	56324722.14910495	36121594.082375474	51808981.29113644	28221434.270581417	114627559.5897261
Com_24904_pos	PE (17:0/17:1)	Lipids and lipid-like molecules	Glycerophospholipids	Glycerophosphoethanolamines	1-alkyl,2-acylglycerophosphoethanolamines	840210.4825767421	651399.8742053112	1155710.2314911718	2188282.6298787715	902994.5842330718	1088804.1073748125	1531307.7082680226	1220494.2084828562	1046555.9674457368	1673454.3550898626	729127.7904564692	800353.3094630493	1163983.789692718	2674769.5321382764	827623.3302351985	1267776.7738022488	2389187.9051941307	6415262.959087438	1576128.6562459366	1058620.7761161327
Com_2491_pos	3-methyl-5-oxo-5-(4-toluidino)pentanoic acid					7677283.1325762225	10081283.884460438	4295386.618141332	4231516.584237652	2435391.730598822	4965600.317891257	6813508.05539675	2038622.644818401	9172029.103476629	6639647.230506188	1380758.9402273376	2774895.1866222867	3531875.0958327465	5829816.583847534	10748122.890954103	7101702.477865232	6569272.017664654	6572930.572897495	7925768.850755748	4217486.95797935
Com_24989_pos	(2E)-6-hydroxy-2-methyl-6-(4-methylphenyl)hept-2-enoic acid					610425.0847226996	451057.8984008153	508284.6603782579	345041.8562876021	1348692.2736415935	562142.4516687738	1186581.1089481711	435872.5252768957	633064.3791932135	607300.1173085592	708767.3494459001	6837472.172125319	665649.932753839	539004.5603606723	879413.930895632	424382.9551767852	600464.5221103798	1849860.334633346	742719.5664394527	987913.6461066578
Com_250_pos	N-(5-Aminopentyl)acetamide					25536393.07929603	30449262.323992327	871039424.8299956	555278403.9435781	272238989.05455035	592213940.5578386	19551709.672083527	14504075.606329748	656156473.9205143	250019960.94683853	165406061.9591617	124039329.17221798	164945361.18323565	866293937.1778514	63044897.07411854	1112173221.921722	138493471.84304965	186089098.22889656	201041110.69000632	146667407.34693167
Com_25011_pos	1-(7-methoxy-2-oxo-2H-chromen-8-yl)-3-methyl-2-oxobutyl acetate					1482906.0004816824	164796.41166717536	279622.87245669763	206834.7868320335	196757.81707678415	288296.51049660414	305585.03468526393	198138.66893787228	388641.19993281673	271215.4997618812	171514.66867175838	331058.7255908403	314442.8321649277	272700.03829176346	257735.17921361397	174548.17395277307	7727203.389522814	455099.5166702398	1055139.216654947	368438.6272946616
Com_2506_pos	5-oxo-3-phenyl-5-(2-quinolinylamino)pentanoic acid					10096432.99171926	12417939.10428702	125066874.91709615	40484755.54975348	32481383.09586588	9518008.27878452	13675037.216457771	4794948.069122084	20648012.228682097	9874003.439687354	30481447.913133465	20492006.82816603	27829085.45447645	209706403.6304144	7393607.411281911	56063140.86628773	31456555.70434311	16623801.990404837	33017412.298520558	22167473.479637552
Com_2509_pos	N6,N6,N6-Trimethyl-L-lysine	Organic acids and derivatives	Carboxylic acids and derivatives	Amino acids, peptides, and analogues	L-alpha-amino acids	10617972.176071854	2833713.37844904	97361050.3253012	44949986.14170789	30152763.671658527	40547100.18691275	6506066.769100877	4497144.113277925	43175218.725335255	26692257.535560083	36082139.41439756	15558391.469963312	71162378.85616529	75552859.55395958	10782960.341685262	41199402.04213302	12647410.582410658	25033891.48737348	35114341.32330109	22434204.434111703
Com_2510_pos	2-Phenylethylamine	Benzenoids	Benzene and substituted derivatives	Phenethylamines	Phenethylamines	6649192.572682326	3853884.671717432	7182284.98922993	4422000.172458791	5278861.832496974	11398319.043799063	8813704.241690706	144833385.32299098	8976195.435826376	7456106.71806219	59235753.23756835	15586806.089016603	60942932.81299824	10197779.39639888	9117056.549113585	5297243.84098263	11304123.910192402	6363550.224597762	10189044.36517154	8112542.451814993
Com_25115_pos	L-Kynurenine	Organic oxygen compounds	Organooxygen compounds	Carbonyl compounds	Alkyl-phenylketones	4495322.664883251	2224405.673539761	3896489.427062918	3470453.7870326587	3920175.296105752	2035355.0273690356	1880299.9988361795	2469484.5103525785	3028028.6174615766	2593222.918731033	3604402.059329083	4870829.098351259	3289920.611150304	5143681.417641626	2149587.059449223	2898964.5581269152	2440909.288878181	2382708.8817039886	9355734.34207178	2409713.8681821143
Com_25143_pos	SM (d14:2/22:0)	Lipids and lipid-like molecules	Sphingolipids	Phosphosphingolipids	Phosphosphingolipids	1013481.2608090664	258557.02560688613	891380.6235053065	2565066.295451323	4411342.3356941575	5121181.998575494	3668483.876355577	1287646.4289716831	1417700.414054596	3471633.2787982305	2101082.450270105	805176.462764435	453093.3178847517	2040135.3658884272	472064.7557233641	1876887.4426699649	1721430.3540090474	1983725.496736079	2518026.71796015	1684322.8649201705
Com_252_pos	PC (14:0e/2:0)	Lipids and lipid-like molecules	Glycerophospholipids	Glycerophosphocholines	Phosphocholines	1321399912.9860954	97036943.4280912	277422888.9260895	527798565.4401963	37497913.161487386	222079160.86750093	699137725.6575214	1533047928.3592446	304068756.8032254	1810670221.591132	76304408.08495608	130917116.89979848	62894384.76056293	42871213.71526836	56568407.886290655	348140145.77178955	126637907.65042584	61710264.20636152	186382337.31857923	169758492.9876899
Com_2520_pos	Indole-3-acetic acid	Organoheterocyclic compounds	Indoles and derivatives	Indolyl carboxylic acids and derivatives	Indole-3-acetic acid derivatives	1366615.5413668994	1635780.9620950727	848961.773448801	25848745.09368143	1239852.478366141	1140315.468658092	1672168.296373414	1367555.2328937722	1186521.4933570162	1114647.9302827918	915413.0759306372	2901950.325163959	1243399.0109222815	2928885.7910203333	1750983.9451868497	6328565.14823236	1414868.6634022712	1328170.2298550457	284621036.21097285	908016.353378061
Com_25210_pos	SPH					499227.2261664837	252450.616370289	1299065.711686792	902886.5092809204	1937482.9117253732	294282.26476361405	897630.9105921433	165452.2033598632	658135.8630042219	197440.19667805743	2375158.426167425	809783.4995022098	1867167.880074699	2987617.993461281	277206.21015062503	3458061.8446775465	225260.11473547196	188758.59405250792	1240113.2257331358	1127017.18538997
Com_25236_pos	3,3'-Thiopropionic acid	Organic acids and derivatives	Carboxylic acids and derivatives	Dicarboxylic acids and derivatives	Dicarboxylic acids and derivatives	2077155.9256571468	3650304.655138197	1821379.708098436	1058460.5949850243	1748582.1664397656	1384706.4510620427	3189341.411621679	3051979.9705513534	1471233.4636233288	2552353.821209924	1990063.457868473	3176479.1275356044	2886250.870276042	2000841.9774862	4165227.8300062222	1327332.467215906	1969283.2998141984	1888564.989619541	3724700.0146502857	1424302.7095768135
Com_2525_pos	Bosentan					35599282.913647644	39761002.54552873	1558716.1039380557	9178983.651151856	12233575.789546682	15302986.621416433	5887574.08516791	15632105.427291332	4167342.624019264	28800453.4064298	79407293.87828821	24414956.316375952	6781707.017237664	9127861.46379654	105436683.60376768	8949253.229735913	4032812.655345438	190284616.03281555	2017939.8805088464	4234745.558722272
Com_25252_pos	Nor-9-carboxy-δ9-THC	Organoheterocyclic compounds	Benzopyrans	1-benzopyrans	2,2-dimethyl-1-benzopyrans	2975091.449579341	3097926.5112698106	1966697.3104485369	1172941.0683820946	3664464.301971181	7656343.293519906	919982.2623869672	452478.69097476895	1265242.8442686652	2441272.2166091213	1523706.8747512577	2816552.778488785	2013382.2210370027	1865957.2156348776	2126488.38401817	685763.8586352603	3219926.933749187	3486385.302064325	3324375.37654269	828117.1667793115
Com_2531_pos	Oleamide	Lipids and lipid-like molecules	Fatty Acyls	Fatty amides	Fatty amides	63508168.927628	18508305.6612845	104336216.892529	69358537.78796446	39991498.46977703	67270323.01934545	73826910.17641902	99320193.59056182	131431402.7830406	142472094.3708614	72099991.82892057	12230795.130360052	35506673.22556473	68237978.88090047	44028340.57584803	94933644.40386376	227728147.962925	49032279.11455503	71703085.46345484	42210859.113426246
Com_25418_pos	ACar 19:1	Lipids and lipid-like molecules	Fatty Acyls	Fatty acid esters	Acyl carnitines	335430.63523734093	119171.6425388625	1174452.6673789278	1559348.8890234134	175568.26253223716	803641.2223239082	218577.693794762	177681.12862196815	352553.7515665709	470563.5355803477	176919.09728815564	190107.495306964	227248.03217279285	216573.0048170555	181560.30614363195	660845.5612410955	212253.22568087088	186539.33364837425	431082.56707273104	162973.86085623407
Com_25476_pos	dihydrotachysterol	Lipids and lipid-like molecules	Steroids and steroid derivatives	Vitamin D and derivatives	Vitamin D and derivatives	646922.5669786889	295595.9044931044	553601.3828594295	475983.9669414309	555308.2256552251	981008.9206992316	599198.9183797836	354948.6163904307	552738.0465452697	438214.61320901103	384467.37546725816	788046.642702537	446053.9648920896	447202.4531722584	487796.2778455528	3381360.0240571317	640180.2575339463	727055.3402162465	837419.2391674682	473646.30267486034
Com_25525_pos	1-(4-methoxyphenyl)-4-phenyl-2(1H)-pyrimidinethione					416752.8902424717	705635.2335798404	910463.5986999704	266824.78147084813	993504.7320204792	297848.8422054715	281625.71785267635	211813.2950813478	375910.7586113678	497707.8217595354	218864.92333126857	360360.48160976585	461069.262040215	641956.3373811847	249543.3042103233	3368632.85542262	371070.3169710953	250730.2353473992	3711322.6941956137	218437.6968439922
Com_2555_pos	7-[(3,3-dimethyloxiran-2-yl)methoxy]-6-methoxy-2H-chromen-2-one					5389302.718056524	108695348.54981545	8030239.77516956	6666462.882998247	2956961.920344572	6310059.808173144	97870332.49916744	5132315.946271666	10006275.653959656	6358658.956588436	6180811.832550161	8173110.679260106	7833741.038012813	8366101.150664545	7745808.498893004	7765093.468314636	6034411.752187773	9536443.510979736	6073006.959446114	11908153.287364462
Com_2561_pos	N-acetyl-L-ornithine	Organic acids and derivatives	Carboxylic acids and derivatives	Amino acids, peptides, and analogues	N-acyl-L-alpha-amino acids	24854686.81803404	11007865.02074847	121239431.80939154	54961700.10797018	42957622.18298231	37076762.900604	21799151.49831574	8879613.734956866	66788319.004751526	41721529.51315074	34046549.207382895	70013881.5280593	78427239.4944328	109147736.57030375	32211312.81603227	102399618.0028221	55921747.05682951	103742309.23185591	65945071.10086586	47904798.72966949
Com_2566_pos	Flunitrazepam-d3					40157264.99071209	17868991.02759986	54135634.20209231	84646573.38940053	30976780.80528883	51106471.54162777	15067848.386240115	6452363.149056795	51661523.12565146	29969643.79729645	18674968.474566747	8295124.725687588	54080308.47008814	63861714.44135442	6730041.437317683	62908575.336825006	68699095.68519332	12029850.040083747	38452672.19000636	30216827.754457675
Com_25683_pos	L-Carnitine	Organic nitrogen compounds	Organonitrogen compounds	Quaternary ammonium salts	Carnitines	1366376.9150862417	1535812.581753363	3005075.54504956	2403371.5251795948	2308681.9018411385	3599042.193123602	1374837.0228497875	1917513.25321514	2788123.7257437194	2060356.298535942	2089376.7145923567	4387045.344919064	1857065.7305706087	3484301.159572932	1728001.530902276	3324389.69522006	1303820.5285633646	2355184.5583560024	2172034.1969173998	2107199.370352321
Com_25750_pos	5-Hydroxytryptophol	Organoheterocyclic compounds	Indoles and derivatives	Hydroxyindoles	Hydroxyindoles	4015630.398786481	1906456.4062385797	1446915.0717463964	2042473.478682238	2419384.939467176	3061235.3272652803	2750668.7659683046	3942646.6136787073	3146324.196315233	2157152.8435415346	3530206.065683221	4561343.079814085	3247083.7016143254	2401081.7137231063	3139530.7155625094	2036780.255290343	1629246.5423781187	3928284.70759727	2989494.197422172	3394208.692912799
Com_25767_pos	LQH					500746.8150970946	435128.4320411702	1563115.9881233166	1457195.9666329226	451819.3794798777	332777.6724067653	919419.0917475764	523282.26050231647	467512.3294155091	455165.06446065503	1434715.3034368125	710487.1518899153	2170004.655376515	1906148.2793920224	560051.6873012903	763444.5597863924	370657.96524092334	374623.0852565544	466192.6492509021	523786.6733513378
Com_2581_pos	DL-Stachydrine	Organic acids and derivatives	Carboxylic acids and derivatives	Amino acids, peptides, and analogues	Proline and derivatives	155217087.83303145	5364197.05667201	7726661.083974428	5652468.293361668	9815659.508562695	11123299.047976352	9291736.059179123	6803047.925585198	8609736.42693001	9719348.761616535	4958480.174234939	10053399.489130504	8519806.532533197	9954362.479751447	8144871.090573544	7374033.892050647	9346205.45980428	7991734.786554103	13132551.640493168	6749856.802895033
Com_2583_pos	3',5,7-Trihydroxy-4'-methoxyflavanone	Phenylpropanoids and polyketides	Flavonoids	O-methylated flavonoids	4'-O-methylated flavonoids	1956843.222221128	1511150.462602425	930491.5681824551	607113.106482078	893301.3555120156	707407.5061845662	1629344.654699932	1559170.565167127	749958.578854805	1402099.5139133702	1005798.3756939428	1622773.676206841	1474504.2379191783	978333.5543933136	2127897.526335149	591252.9419762972	1006051.3454125974	964814.6352965748	1068500.050351637	727636.1188762233
Com_260_pos	DL-Carnitine	Organic nitrogen compounds	Organonitrogen compounds	Quaternary ammonium salts	Carnitines	1023705225.8707826	155747937.56488267	205045346.12906048	106409570.92445707	276129455.3437988	492866981.3710911	249236920.3669521	438107088.7786413	113375105.19073395	382086206.7614802	597522940.8402147	338073799.60175806	396213363.5982036	82053608.7726393	201445611.470438	115609931.01544556	559918921.7585951	369150468.3996498	91849656.0632265	153403003.28224948
Com_2607_pos	Octadecanamine	Organic nitrogen compounds	Organonitrogen compounds	Amines	Monoalkylamines	56896900.58015255	16080592.718317123	151555593.68889788	46975018.653320014	52028491.56360811	73669994.15555729	62721565.49661902	75066133.2414174	125255961.9243649	114867999.85702647	69339311.09617878	8308804.585075077	81555333.85598668	120734886.29541545	40385598.66961459	75405132.44394222	125265063.14409488	90831495.3451906	131310226.16309318	76925383.47453867
Com_2608_pos	5-trans prostaglandin F2β	Lipids and lipid-like molecules	Fatty Acyls	Eicosanoids	Prostaglandins and related compounds	9389168.1647734	15052703.83275965	36069514.28021261	81730804.57679199	127438401.88753273	12093960.658551238	7709447.3345003715	6016612.274228175	16369864.843419226	10162093.08265412	7769733.182379649	51357842.19710025	36344298.47037854	77281546.14047198	18132122.0580262	88416955.92728655	8891756.445871841	25496096.09735761	31888390.73194287	18040701.324035045
Com_26195_pos	PC (14:0e/24:0)	Lipids and lipid-like molecules	Glycerophospholipids	Glycerophosphocholines	Phosphocholines	582927.111309792	450337.7273411701	822792.5993000178	931472.0200705376	1482284.9360593415	1402367.0329122182	3288827.280237811	4171099.5840923833	1157043.169512462	1078987.3120136498	585157.4952879869	337289.19218218484	395908.7226247298	597730.1529383226	506915.6285548693	427319.19190478	1709737.6628055195	510065.9611931242	730561.0927740134	348664.9739205582
Com_26275_pos	N-[(4-hydroxy-3-methoxyphenyl)methyl]-8-methylnonanamide					163927.19289416206	94058.62825435064	800496.2007687958	699262.7098727644	144445.57710580563	7010611.52737819	168210.1090115892	133921.6341276039	175117.8806237475	158865.06305124887	91862.09690929385	156745.49107691474	161516.58516006498	151742.41399934376	210255.85864802395	309552.25385888544	164750.22873783368	144946.19892178866	297434.3324892621	140895.51655852524
Com_26277_pos	Pyridostigmine	Organoheterocyclic compounds	Pyridines and derivatives	Methylpyridines	N-methylpyridinium compounds	4829353.471030068	463587.72954135993	497095.1804101603	474474.3844703648	547935.9142883131	376863.974135462	539833.244648877	635751.7962926781	466012.1980866758	434158.0441958832	579357.618644401	1989050.6994584429	672221.5745894734	750430.0142965665	593624.9809466238	722410.7888922098	392038.2705449633	476820.4545237292	441135.63349684817	405634.707467867
Com_2628_pos	D-Ribose	Organic oxygen compounds	Organooxygen compounds	Carbohydrates and carbohydrate conjugates	Pentoses	15565796.709708504	6593047.475055646	32227268.77815204	48383870.83211546	21729277.164005905	10256051.690520246	19102435.567836378	8343957.8267972255	29712173.255263925	8532628.051877674	5508540.297162864	37612292.963101394	25253027.32367348	92133479.17401624	5314904.339838309	49093262.31418271	10925578.551401803	14104728.756375076	13544667.795148293	6305525.605774871
Com_26283_pos	1,7-bis(4-hydroxyphenyl)heptan-3-one					353781.28154324635	143618.59515853875	250641.61298384407	179790.73009183086	194173.471937833	336953.7624488836	275238.436373624	231252.7532561909	252429.23931293792	251921.31178539275	166467.92688222768	302887.75335694506	378882.6123085144	363096.3875241189	289788.42295429274	171727.38125930575	326206.52612284647	247319.4542863316	8604823.909251707	261506.45517906293
Com_26328_pos	Cinchonine	Alkaloids and derivatives	Cinchona alkaloids	Not available	Cinchona alkaloids	243115.57273527555	152300.96561887625	1715291.4233295843	376379.60691879375	159892.54319743015	1390099.9833457302	576320.7499401165	692594.9507066394	900593.5838306929	1139510.1833291885	695269.0144763244	3354841.152479326	808682.9247263424	1953375.2577273224	1881556.7072914664	1234950.227787234	954596.0037880628	1536705.607889079	2570157.2860772656	5014334.149809812
Com_26340_pos	1,3-dipyridin-3-ylpropane-1,3-dione					962614.7360582856	1691900.1604884677	864811.5178318913	525635.7949092834	810460.1471722085	641805.3527350306	1684527.212956146	1414579.2994880662	2438266.6526654484	1183004.7756835662	922385.6641692932	2151758.999068725	1307302.164711062	998666.4920235764	1930564.788377031	615212.7634451148	930239.227350982	1103488.9518579391	999757.086106927	660158.0444868227
Com_26379_pos	2-(3,4-dimethoxyphenyl)ethanamine					967340	2143662.902869739	863634.9801831415	538069.8149649819	728203.8955570874	910491.8244939868	1975314.63013306	1171245.882806988	826253.2869210585	898776.1726223751	879887.5629650288	3324174.245347723	1149959.1149113474	920479.3179115452	1061744.4044622667	3124485.3194507305	883550.3453079852	2103277.210503486	1057137.8490437723	619237.799864166
Com_26396_pos	N1-[4-(aminosulfonyl)phenyl]-2,2-dimethylpropanamide					2868753.047799576	2710580.697767871	1526395.875129884	1311504.794120049	2972897.057637059	731820.5138875177	1248346.5917753486	1688582.969950392	4108589.250092319	3000128.788776733	2532216.194695297	2558075.1984978253	1264401.9793902442	1704175.8426198158	945049.0928690648	967243.6113612996	1278103.136898589	946389.5487833752	1006251.0675807014	3390448.2129188925
Com_26484_pos	7-(3,4-dihydroxyphenyl)-5-hydroxy-1-(4-hydroxyphenyl)heptan-3-one					4736828.571257486	292673.5556718909	464008.5605495247	312958.36334888433	374206.44108700927	540704.0466669307	490611.84188403696	390390.2189309521	469666.7833692909	448397.2399083043	280758.5724134162	499594.965486512	495147.4296082716	481117.0081319986	395277.1358687106	285387.3461108084	506089.8621968244	436137.7966525644	644074.2881282727	411609.41365784704
Com_265_pos	Theobromine	Organoheterocyclic compounds	Imidazopyrimidines	Purines and purine derivatives	Xanthines	4798384.795239945	2437964.557346674	64668050.5687042	25586526.54106243	4140251.600495049	26836655.054693054	11509508.750970475	55768793.383513935	183513243.18321377	3470973.8415729785	44549543.728518166	81109759.27279659	46138703.19449821	23787609.221039187	4671527.988412089	6123636.644625195	4288750.636428947	7157922.580319023	178350110.30920088	41571761.33571671
Com_2653_pos	C-8 Ceramide-1-phosphate	Lipids and lipid-like molecules	Sphingolipids	Phosphosphingolipids	Phosphosphingolipids	37207505.49108069	104004761.12327103	112010746.95449804	22930165.071600072	16390984.251412887	1885785.335076408	47946798.007610574	127278935.8490108	3456388.763186448	43567671.69194767	27676307.96897172	47522961.96787001	25730626.550257683	100382762.6197706	143371833.39453447	10893402.155360265	5933954.160910991	9867741.955732446	25603982.76780377	12217558.216667151
Com_26548_pos	Ethylmalonate	Lipids and lipid-like molecules	Fatty Acyls	Fatty acids and conjugates	Branched fatty acids	1631602.3420909862	1911311.6938727724	3769268.249955015	1858900.24078522	1356305.428912765	765316.2589863897	1357163.02401306	1203650.1599600182	1503189.6696604132	980291.9629750594	2510025.938044732	1684037.3337903845	2420751.161802891	4827848.872560614	1454081.2806895757	3074479.919975928	1254103.0173516828	786158.9928199139	2176056.7610764485	1866294.8525055
Com_26568_pos	Coumestrol	Phenylpropanoids and polyketides	Isoflavonoids	Coumestans	Coumestans	4695108.696787309	823614.2077300083	429512.8286135395	264524.772715266	281375.79126115947	347647.8023239227	317049.48068189813	247227.5063846677	327100.7326085325	363489.8169089773	255458.1345306012	420611.10108194366	435735.8358453636	356535.33179235813	291265.7999641381	261132.75653123265	402522.2119018998	299389.63910473185	465055.2717857525	254959.4777344342
Com_266_pos	FMH					99277538.25923868	44148871.23063677	1601322458.0087025	231334404.54765952	181710101.57075983	175339301.33572736	18813929.01465312	7724762.870649892	301635495.4107496	125063911.81614472	45115709.43094008	86484436.7605634	209186236.66125435	732931371.828697	13933477.862849792	569672367.3111982	222252870.2267024	70159023.23940466	208152829.8982488	213363211.1104495
Com_26651_pos	Epicatechin	Phenylpropanoids and polyketides	Flavonoids	Flavans	Catechins	887453.2071656389	690121.4627250662	722055.5751246989	530563.0735659029	749613.5008910004	483671.7103228488	708584.9746056239	908976.1361741738	648115.7179256891	529162.5873626443	865134.1682333763	1371880.4406286697	835663.1937776929	944520.075196274	644467.2639746284	642526.2428068691	505324.4087116948	1782127.676274094	689395.9739980474	657703.0418609204
Com_26698_pos	ACar 22:3	Lipids and lipid-like molecules	Fatty Acyls	Fatty acid esters	Acyl carnitines	312386.8638824414	161835.8689258169	2222780.011498869	1702609.6688652942	194506.6027686946	247903.07974697548	330073.79531816137	271464.7320210724	490050.52309138735	339235.85496660566	114929.72107620724	271694.7465039411	215662.58584309992	206874.1782574359	168228.02923823256	804822.355698322	230045.98473881587	189514.72479248972	305758.47817968536	175601.02561773092
Com_26741_pos	1-oxo-2,3-dihydro-1H-inden-4-yl benzoate					4620777.298202905	275398.52678697946	382012.8297882326	220918.27172294463	267488.7466427847	330216.71784648416	304572.32534534193	296023.48146047373	310595.2359849606	346881.1940084587	200830.50514802037	433721.1708124344	345717.18203852413	503662.1248355424	304100.58217532164	2042923.3115759809	325755.66472597374	315060.542012608	1019693.4169945264	274943.8879197039
Com_26745_pos	PC (18:5e/20:4)	Lipids and lipid-like molecules	Glycerophospholipids	Glycerophosphocholines	Phosphocholines	481164.38285932544	266386.98591968574	456447.9098613259	1968449.4214889011	491638.1309908218	739614.0980889959	472950.4615300356	334414.1338878736	445993.4111210733	362058.37589915015	229971.73013245093	1036779.234594958	471627.6322057619	345070.2875471434	328281.47598701407	306435.7067149726	510602.9329606808	4851209.755343644	685257.1925199808	363140.883110914
Com_268_pos	1,3-Dimethyluracil	Organoheterocyclic compounds	Diazines	Pyrimidines and pyrimidine derivatives	Pyrimidones	123831936.02181248	135432965.29310924	554255019.8378048	467628015.5164344	291085691.54430145	891735966.3640184	113729046.15708289	86945633.07750484	976394203.7931584	201765908.01279387	168605186.80070177	181674437.3317133	353679898.3526377	493503535.91552687	138134591.24900407	1052788031.2604514	338018207.657224	269047291.8560531	271068594.5194078	230582598.92257416
Com_26946_pos	PC (16:0/17:0)	Lipids and lipid-like molecules	Glycerophospholipids	Glycerophosphocholines	Phosphocholines	509936.9704358665	2121490.7386820684	574788.2247449806	2941928.218091061	521037.02601260087	885049.2214674532	802712.3732579212	346267.01654702565	474134.02098056575	461062.8148608083	254719.8469766135	528313.1647582398	405746.37452243606	365704.7430933162	391086.9013740886	324759.8980352879	541135.8820500263	3593345.9584395527	726234.0879150013	384855.921119008
Com_26952_pos	2-[({4-[3,5-di(tert-butyl)-1H-pyrazol-1-yl]phenyl}imino)methyl]phenol					423021.9052574502	245656.2117207676	429201.0263607874	265756.2770752707	316842.6492903232	481177.3145744656	423593.204115028	332575.23952001735	398701.6219746707	454661.1379313285	290832.3493273052	555967.6440979806	474388.45591441065	445251.4569974425	384217.10380490473	307061.42684809765	450972.06478714384	424695.68970025965	539048.6449049964	340873.49293090554
Com_27032_pos	ethyl 1-(3-nitro-2-thienyl)piperidine-4-carboxylate					1165705.368960268	305739.8812490861	554734.2983119666	431966.8813123978	420037.2239801519	6518790.0525777545	622267.6552771506	413338.5987474384	623995.898663108	609469.2457279364	439246.10375555936	648316.9226402263	618617.4612212232	558469.5943873792	494071.91258138383	334938.0834234896	719016.8662626469	564375.1199327402	725502.3751318514	477239.72129040177
Com_271_pos	Indole-3-butyric acid	Organoheterocyclic compounds	Indoles and derivatives	Indoles	3-alkylindoles	4281882.683910181	3196031.46657102	7451572.819513778	5975523.455756577	5467421.753726156	3888468.364945995	1757434896.4831676	4619503.7979018055	7001933.776252949	5246671.558215979	4829653.11405069	10238270.802726887	4752894.287072701	8707104.893135313	4116925.0108527634	8539740.366710246	3963394.33390952	5781502.198198202	4860615.983834578	5235141.358518197
Com_2710_pos	PC (14:1e/6:0)	Lipids and lipid-like molecules	Glycerophospholipids	Glycerophosphocholines	Phosphocholines	23784959.56943581	3421399.531079063	19591542.928089112	63665374.18973457	2273699.9985087803	4630901.224651224	62384783.03989236	24577228.43987028	19976585.47397904	75631545.5896655	3985280.429100304	2731482.280274959	3325268.0258024298	2813900.346351023	1961080.668655766	37980389.30441797	4403710.420060714	2365915.759171217	6118465.947090914	5954350.654206782
Com_27146_pos	Ergosta-5,7,9(11),22-Tetraen-3-beta-Ol					328384.4007250149	195269.5756291556	449096.95761926094	455583.3693798492	391487.4938167837	398150.74315958447	389607.36570934166	311371.07305123564	306459.6666205364	356781.4847132784	164905.33829201825	357144.4591941314	362814.6431318534	247239.334834228	242704.0953182898	2906382.711777691	276817.32816635474	359522.3392377912	529902.1180693358	367780.45704851113
Com_27207_pos	2-[4-(tert-butyl)phenyl]-5-(2-nitrophenyl)-1,3,4-oxadiazole					665901.5551893655	374081.5424182956	632124.4488561766	436496.9772651372	906055.3334249414	697768.2308514649	659458.7372636423	544716.095893913	709258.6957162298	775669.1530045222	1010130.9842859806	1254132.1337137742	956943.8190765842	5777099.861353043	853625.2542727145	521305.36146696616	737601.1946955873	713626.4434041715	932345.9221161536	947546.5384226334
Com_2723_pos	DPK					22386665.38229986	49166819.95729052	16274659.982677452	85577008.07247211	84928414.91303863	11582604.783086387	13482467.869098363	70159029.4674584	163053121.99439928	26763919.583788767	74930954.96079367	32668750.407973584	40859102.862554334	27147200.89692244	22129206.399428096	27505117.631894387	47578427.88546015	28343398.568290167	37071312.6904373	107622792.92725314
Com_273_pos	D-Sphingosine	Organic nitrogen compounds	Organonitrogen compounds	Amines	1,2-aminoalcohols	94819799.48431765	21749826.57565341	643019060.2965131	1025047693.0812528	28146481.41369344	46986699.15060885	90927464.04343952	52477986.931752525	134370315.16501886	76906294.7110754	30453707.341558617	13660199.481970536	22545002.02983077	23389712.07803484	40027951.564566985	351461483.0180897	113094740.22326024	45720443.76997314	61199615.90434344	24087024.08201357
Com_27321_pos	ACar 21:3	Lipids and lipid-like molecules	Fatty Acyls	Fatty acid esters	Acyl carnitines	172739.43808554715	102055.62236878574	1586815.7858884896	2855424.7342709512	152210.5477601215	559354.4023878116	177252.59121426355	141120.86846772663	238529.4282215896	392265.3587469548	96800.3338635626	165171.66903816152	170199.2431485095	159899.64120787915	149474.0992157827	917065.8244354284	572093.191058039	157080.81073459695	313423.5300101622	148469.64636798488
Com_27398_pos	1-(2-pyridin-2-yldiazenyl)-2-naphthol					1845904.1625116891	563372.5959629804	819813.9409835906	918124.0516379012	605851.931319214	4593008.894659709	689679.8121085417	1059745.5913304505	3643659.399545711	1057132.9632568727	682771.0256732147	1079927.3270386304	928820.8161158866	1420916.7081352083	1343583.7965774296	1669463.187664886	561735.6927885228	606998.9196012338	715563.5592373605	409316.4872848623
Com_27462_pos	Pyridoxal	Organoheterocyclic compounds	Pyridines and derivatives	Pyridine carboxaldehydes	Pyridoxals and derivatives	4340895.096428754	1617605.788481366	1594986.8567260392	1013059.0164084476	1074667.0315191904	2168640.108717202	1753054.088532213	2154399.0997810643	2307554.077760259	1703816.34534891	1303582.507770889	1857822.317912563	1826629.9403633887	1892660.6820118453	2104778.4158245614	1344337.782052685	1727065.242787315	1508629.4605264626	2381922.6926772245	1343756.058784587
Com_27521_pos	N1,N3-di(2-methylphenyl)-2-phenylmalonamide					562716.6718119143	481810.1838081102	556357.8470069723	389214.8815333923	294728.81113516865	389576.6336589864	328586.50548477535	2092955.3265421216	369785.1496041032	425991.9780259827	219447.42930993764	513004.0193801614	476000.0812666109	559072.7900899787	429376.3426896605	545063.3030692799	331139.680773722	344098.9044943576	474025.2537529073	300284.7961418269
Com_27558_pos	ACar 17:1	Lipids and lipid-like molecules	Fatty Acyls	Fatty acid esters	Acyl carnitines	1576313.7122667455	198689.9705097196	2042869.813810005	1738250.064827372	184403.01756319907	219980.2651471317	362064.8232577969	558170.2953612426	514199.4071665932	574867.6028002974	320922.92118028767	214663.0239514867	211304.7312568222	204050.6678764792	353685.0483085866	2007277.61402954	511955.191410645	483966.5862016943	291288.8936734299	173888.83390787395
Com_27607_pos	Citicoline	Nucleosides, nucleotides, and analogues	Pyrimidine nucleotides	Pyrimidine ribonucleotides	Pyrimidine ribonucleoside diphosphates	607491.8572389944	606945.2930854434	4224726.277635972	885350.4148452624	938145.1490433952	1922420.416998628	640434.7586996532	562598.3577724866	1146112.0604313298	1530043.5391234315	897207.2359648686	2958926.37448702	3092901.2065903866	2644951.113250132	1736595.9827244885	2139885.3207076406	2558612.413366117	1313159.2789725058	1318576.2187379752	3473429.314287689
Com_27676_pos	Progesterone	Lipids and lipid-like molecules	Steroids and steroid derivatives	Pregnane steroids	Gluco/mineralocorticoids, progestogins and derivatives	4255255.711703117	400762.93508304266	945414.0841161596	380420.187930913	356142.17344687926	993957.0862618797	692062.4749855603	483421.6708873707	742472.6316721211	578552.6664454282	340237.74390593375	497059.2758199042	748954.7759543062	689394.1232805382	695882.2530393363	360812.2424102184	687421.7945093506	495336.53216075554	882665.5772532638	485001.90514412255
Com_2772_pos	5-Hydroxyindole-3-acetic acid	Organoheterocyclic compounds	Indoles and derivatives	Indolyl carboxylic acids and derivatives	Indole-3-acetic acid derivatives	3998546.6350458544	3841419.337249668	3300955.0452932715	4703189.650070789	8574822.157386659	7460304.786948468	3548127.416078669	3395313.4548019883	5354056.076520299	4499035.945907773	2213936.2969639488	7324104.419877266	5301451.840956024	12805725.658929791	4633796.496043504	93040161.25033548	3142683.5205359533	2228428.057085927	13915607.475042	3437328.8262009216
Com_27957_pos	SM (d30:2/14:1)	Lipids and lipid-like molecules	Sphingolipids	Phosphosphingolipids	Phosphosphingolipids	709115.5958368529	545656.6887173972	1793013.5245029784	236916.0622509558	222631.2005996408	334653.37744036625	228320.05413813403	3741567.866312393	196692.40198781108	4082961.7509918185	342224.57391341066	277505.2666870911	206443.31531750716	417630.6951201957	252145.37113334204	134794.70455296768	261841.7387178656	232884.0046531865	425693.2395872524	180099.4012426989
Com_2799_pos	16,16-Dimethyl prostaglandin A1	Lipids and lipid-like molecules	Fatty Acyls	Eicosanoids	Prostaglandins and related compounds	13941164.310255988	7001057.2239756845	138728495.2414759	65126410.958359525	6945308.828460871	11114262.195783433	16417338.091157332	20210832.680769578	23273098.614162777	41065008.34557776	15334136.072357455	5382925.389794448	59275261.54933392	10939333.728530273	16015994.48365487	42460063.06340823	13489978.47704356	10876039.568608534	14959977.926514126	3850793.069655483
Com_28_pos	Dl-Indole-3-lactic acid	Organoheterocyclic compounds	Indoles and derivatives	Indolyl carboxylic acids and derivatives	Indolyl carboxylic acids and derivatives	2306313992.869644	908594473.7444458	3152682261.763972	3383299322.4364543	1124455556.574988	1259990668.702191	807825587.2547194	624997670.731253	2534357372.01441	1413554801.149413	1057858980.0328496	465595410.2432503	1833954514.9848497	4822997907.159943	849930228.7408383	6870817776.565092	1565780453.9415257	823602531.0959531	1631148443.6539526	1765441750.1292183
Com_2801_pos	PB-22 N-(4-Hydroxypentyl)-3-carboxyindole metabolite	Organoheterocyclic compounds	Indoles and derivatives	Indolecarboxylic acids and derivatives	Indolecarboxylic acids and derivatives	21297951.51520657	14993039.024369637	73997423.83978154	69331082.88434993	52776060.43091896	13425519.96571818	20095504.338030454	12779641.201575965	69571763.51552692	21353808.75035984	34041089.831829466	17581540.74951675	79385326.16232675	117871822.51104786	13177800.741740596	86759890.33873074	59210845.40761869	13902014.48236136	56389777.78305756	66592736.68273876
Com_28051_pos	N-Methyldioctylamine					2633824.041320816	448297.5876409596	4049949.468504632	2325951.3782010083	1244213.299532481	1279349.6320843657	1757517.7437961048	1733537.8976577756	3022379.839463671	2463424.423812403	1532707.8218512055	381887.07165465766	2301950.847765045	2455651.496857238	1327245.942028504	2170561.315587667	3371539.5046672146	1628441.6007606976	2607807.2510095607	1859829.6035691577
Com_281_pos	Creatine	Organic acids and derivatives	Carboxylic acids and derivatives	Amino acids, peptides, and analogues	Alpha amino acids and derivatives	1056648390.2543602	377309369.5853814	920004681.7175256	490516707.5163715	325074612.8924443	1236362278.1756196	260227390.12096903	456486893.5955575	139099704.70278683	641121830.0174445	1031637422.6055042	1202145401.6461525	2064741476.1071675	518243637.56390667	1525325397.0381806	482890965.5850024	1127975474.4312105	1859600348.743037	390283438.68277305	379455144.2884926
Com_28148_pos	Dioctyldimethylammonium chloride					611682.7791143691	154931.77948514037	291887.0902955576	211924.16140693755	211669.51701301505	338127.05609027366	317669.16744748806	209220.4949577821	314450.4890222867	307130.0673190214	221349.4550573009	423349.440657978	313164.8472447797	5322276.547875316	252406.8177617413	169970.66424639433	362334.44113328896	284405.7674659107	365602.6860686308	240495.5930994789
Com_28367_pos	N'2-benzylidene-5-hex-1-ynylfuran-2-carbohydrazide					519813.8072429498	883987.4146335106	460997.31082161673	283915.1725946674	299329.6683769824	373131.350934744	340290.0874079692	265349.96864322515	364441.21617703146	390134.6291494636	274183.9246717242	739712.1984238619	496443.9286804244	403785.7686352437	312616.39134552644	297297.4967199984	426924.9336698093	313963.23962814047	532720.563551533	273648.71494865697
Com_28467_pos	6-(Dimethylamino)purine	Organoheterocyclic compounds	Imidazopyrimidines	Purines and purine derivatives	Xanthines	446137.0609864077	481015.5578756228	2275619.17746582	1262488.8426148896	415848.12906518014	696451.085009338	592916.2255154473	684386.582635229	763461.0828857331	1481233.218434541	799939.7729607743	624447.4419753097	1171749.6215786205	1768087.8154110543	564228.4774603168	1511914.7255121202	739036.4575737689	378801.1904137161	616288.0121834734	702604.0733980067
Com_28501_pos	Diflorasone	Lipids and lipid-like molecules	Steroids and steroid derivatives	Hydroxysteroids	21-hydroxysteroids	335259.4975024328	441051.9856991976	1520404.465471869	475409.95605514944	436314.7255166426	283867.3920286675	477380.9759925168	492669.7331329853	583529.3055362555	412016.9490264647	317814.1175886088	441848.2451865069	634721.1808490624	1373076.4333250306	672377.1791583973	2580495.0470477585	268877.55545451125	370103.481670971	3974748.4446738	485766.9053430124
Com_28677_pos	ARH					1569429.3491767454	2684021.689237359	3111811.8200719585	1357681.5546653934	945444.9532233631	956703.7853601011	2497340.834993341	1544753.5584856744	1122918.3906340518	1470660.978349476	1268151.6670659147	3649191.141646613	1932935.8413287252	1530893.9041043897	1814080.666176382	1117717.0583467055	1259816.1296227889	2517403.7348852884	1260919.0167767245	1221633.9534092713
Com_28812_pos	dTMP	Nucleosides, nucleotides, and analogues	Pyrimidine nucleotides	Pyrimidine deoxyribonucleotides	Pyrimidine 2'-deoxyribonucleoside monophosphates	1133064.2986263086	922750.171782954	3777681.268575657	1153426.095330864	1551361.315024032	3620119.0236387416	1012620.6220492702	1134640.088765989	2059785.9647486247	1308114.232166132	1478360.0174742634	3770262.070232777	1913832.809613112	1666560.2232304027	1603320.0612769057	1790673.8174219292	1372526.654733329	1378067.3548720477	2495166.605482636	2060292.439768961
Com_28813_pos	Tryptophanol	Organoheterocyclic compounds	Indoles and derivatives	Indoles	3-alkylindoles	203754.2332299398	130799.40852027132	199069.7377814829	138973.25003284702	158585.3278167633	249728.6371588528	258995.1557427609	164834.57213002848	200382.72705542165	205655.72366689588	157242.1589343432	4858148.35721476	255074.16027902547	256944.4847168766	186176.66827220345	142276.66647353987	257744.6728000125	204092.6923182183	298679.760125657	185230.4166204658
Com_2882_pos	3,4-dimethyl-N-[4-(4-methylpiperazino)benzyl]benzamide					391538.2165151503	1578553.2418645443	10873072.269637564	17099072.00637575	7671180.048812165	2591727.2336374945	604202.8753600087	184997.1426934061	19270577.934325907	6156933.8250221815	1585658.240620265	5210513.377061783	4720567.1411442775	10968933.617788251	304040.461432651	88946716.10388522	1252247.7273109574	9445324.841380471	12549387.359362671	3592405.604605115
Com_28846_pos	Phloretin	Phenylpropanoids and polyketides	Linear 1,3-diarylpropanoids	Chalcones and dihydrochalcones	2'-Hydroxy-dihydrochalcones	803930.0155022189	1057461.8862674474	1595365.1364551545	784406.3162778222	789497.7811997122	4842470.461020206	1161678.588222554	1181220.087876447	1930975.1967493184	987847.7690129512	761987.9904517294	1184572.2230942058	2597510.9921257477	1418636.2575396944	1612084.886158851	2497762.172366198	1843242.4419197112	730938.9067175857	3106354.761085877	879185.9784747978
Com_2897_pos	o-Cresol	Benzenoids	Phenols	Cresols	Ortho cresols	79900857.92130321	30174578.10583968	70845071.5049107	62524444.09029613	43333152.611704834	57441441.81916528	45911476.77183296	51312251.124607645	128146171.22091496	92556588.4561519	73968060.59712236	27755743.45702652	72143910.35368294	177047499.43143484	73560006.09253803	80909400.78949103	72548947.46411699	109239492.57595123	43241390.925530285	79333324.06875639
Com_29032_pos	Riboflavin-5-phosphate	Nucleosides, nucleotides, and analogues	Flavin nucleotides	Not available	Flavin nucleotides	3761717.335502019	875922.1539243682	1809805.9151917333	635345.595884282	718494.073164349	817150.440077468	797676.0681905833	1141845.3058243198	679734.6164962599	1205148.1529936683	821055.1218727727	1366761.0016618522	1049722.9740533533	1023675.7453573864	1662057.0396851497	1739199.4222793733	723307.4835343175	695670.5300009601	1197016.6419913894	502376.81110260845
Com_2917_pos	VLK					3216559.033718056	15915731.189647123	90159220.69262429	51697174.49837545	47720156.47025339	13522695.315482192	7255991.979704304	4889367.689206065	25917888.79490911	6248505.715446603	26813811.051352203	32221739.51362697	46558399.250285566	133455338.29270458	8195347.746296307	87954022.28548683	18937660.94775693	18348691.698136557	31801313.41063656	19994343.105661526
Com_29209_pos	PC (20:4/22:6)	Lipids and lipid-like molecules	Glycerophospholipids	Glycerophosphocholines	Phosphocholines	362513.2430364197	374787.9076654991	375763.55997699697	2405260.7015969097	431751.0643520317	483242.3300177945	535913.2452798209	401730.37948665005	400030.6161771304	514745.010805648	268706.83960425074	423527.0445368136	444245.4610017021	413124.2536757824	362722.2836383819	218684.90983615443	860557.5299950972	1196027.7022597922	671893.0697235513	361559.2869681001
Com_2921_pos	N-(1-benzylpiperidin-4-yl)-5-methoxy-1H-indole-2-carboxamide					13295872.483354503	5944081.980282523	2287241.9563900107	7664242.66361775	5121406.084772507	9862399.741504502	4124864.360990213	22326917.623785336	5937869.74219735	94233397.74522635	5104560.209585291	10163884.990762793	12009188.503475348	3347381.199733728	48930592.29731508	2530280.3461376987	1550956.172339728	50367755.8517061	4137910.129300651	5306096.1714672055
Com_29265_pos	5-methoxy-2-phenyl-4H-chromen-4-one					3679047.733476436	256904.24387663184	410771.76633446274	237549.583718159	282996.9054067293	378261.3328935689	359326.1389185814	318308.9123561718	338671.5068090696	425188.1989223879	238448.67552569543	468560.4387299076	383177.227035252	377993.86629833886	326994.07858302054	313079.3450735857	371148.2893240697	333574.4960424383	457356.56380392064	295642.3912418038
Com_29308_pos	Oleoyl-L-alpha-lysophosphatidic acid	Lipids and lipid-like molecules	Glycerophospholipids	Glycerophosphates	1-acylglycerol-3-phosphates	1810504.3590232455	120884.9824147676	546441.1774050703	621754.5668282487	179945.5199784836	326719.246968761	714746.7996613781	2112652.2392298887	407537.4473870338	1279454.767366775	166380.14557062663	208074.7437443616	191506.84211552495	165456.54689767287	140722.22993962397	419842.408013172	217658.9898117986	380778.77015491214	465522.04912599566	140535.16982629822
Com_2934_pos	N6-Acetyl-L-lysine	Organic acids and derivatives	Carboxylic acids and derivatives	Amino acids, peptides, and analogues	L-alpha-amino acids	25287822.17231796	9121576.571762567	128250336.14407171	51826892.03418926	41089898.04397148	66110620.28189999	14849839.837062696	12978179.668252092	79371521.75126426	23036980.410644587	73383756.40194526	49560886.98119626	91980006.89007102	161088114.83890635	31565607.281478547	80523462.69194303	28682942.82025425	68306200.4167967	49727754.87068851	42870245.275858544
Com_294_pos	(S)-Nicotine	Organoheterocyclic compounds	Pyridines and derivatives	Pyrrolidinylpyridines	Pyrrolidinylpyridines	1426250.3830766731	1109778.669442444	2607867.3949574945	3270830.383912507	2513953.4684233414	2386363.729214765	2350867.761794276	1482079.5127754004	2022455.435848397	1940654.303980619	1327880.4204339797	1911476328.878225	7060517.697714224	3099996.001419788	1414415.2200923704	1608404.3625589616	3901640.572741867	1707552.5070858635	3231532.982028748	1850578.9921263028
Com_29518_pos	Guanidineacetic acid	Organic acids and derivatives	Carboxylic acids and derivatives	Amino acids, peptides, and analogues	Alpha amino acids and derivatives	977992.361385139	2482327.326096992	969142.1090354476	715895.1836622573	817165.903815484	664522.618952632	2216631.5985137355	1325429.4371560244	949477.9118682632	1008576.3725102328	987380.2104509048	802650.6803694929	1290445.4167585818	1181298.831848524	1254400.7978038583	1182606.1992295904	1043604.887610893	2360226.899611333	1085921.4059226864	694887.8184942988
Com_29610_pos	Avocadyne 1-acetate	Lipids and lipid-like molecules	Fatty Acyls	Fatty alcohols	Long-chain fatty alcohols	1102507.7895963902	271707.1187129758	1985945.151788818	1901673.704777784	353305.0092825501	584366.73045024	534278.8899523595	484405.12418176106	554119.1690276755	596288.1106672457	394148.02533176256	603090.8178278508	607562.9344101843	542786.7031108752	374274.384840334	822843.2698519983	1203538.8214319595	615212.0768179224	609552.783527408	401624.9918293422
Com_2965_pos	Prolylleucine	Organic acids and derivatives	Carboxylic acids and derivatives	Amino acids, peptides, and analogues	Dipeptides	27569693.14373367	51505662.273272514	18153563.175392147	18886951.75531084	62526153.30672325	11750765.43905462	17115675.30685686	20306509.472523257	45650160.98970362	14672005.3235264	92194805.43628652	28547596.29288836	72250503.69001201	25488652.326971445	22199339.37929131	18627728.983518317	9574655.162447928	45322599.03042253	22990579.244214475	57612638.43570038
Com_29799_pos	Estriol	Lipids and lipid-like molecules	Steroids and steroid derivatives	Estrane steroids	Estrogens and derivatives	458080.9860266941	306831.20971217874	572314.543251734	494431.6750977846	420324.7087476252	1330422.657039332	618569.067416077	1085825.3015104737	1831610.752021521	1857038.3511612625	2197010.5041138222	3998807.260092955	1609684.0436841268	1565275.956110982	3117789.5227095443	2289136.5404134267	1632499.2966589043	1685245.162709606	1860135.69824918	1106446.0368852403
Com_298_pos	tert-Butyl N-[1-(aminocarbonyl)-3-methylbutyl]carbamate	Organic acids and derivatives	Carboxylic acids and derivatives	Amino acids, peptides, and analogues	Leucine and derivatives	147805576.53421763	146492178.3664749	564502659.6073699	873868025.3950814	956908228.3723434	164786694.66080123	613763761.2758898	236115271.78378156	277938415.6893601	224649204.5429816	674322315.0836627	459135182.04374325	786213958.9696602	1310573650.0621665	208254049.560936	973011905.1127958	245906300.880003	156261029.5369093	374027825.0803039	405580511.3515037
Com_2989_pos	Methyldopa	Phenylpropanoids and polyketides	Phenylpropanoic acids	Not available	Phenylpropanoic acids	11750202.743939672	9345628.697003122	111023898.4092761	55543417.91481496	46465752.64287339	11059408.85121012	16863017.92685576	4299820.673245892	23803288.36615504	9447115.34457667	26857778.39144977	21642327.40265409	36421799.25660793	170964319.38175833	6482391.001634643	67020669.26732396	14189616.300767552	11634657.24370134	34155692.63263052	34294339.44781161
Com_29960_pos	N4-(4-chloro-2,5-dimethoxyphenyl)morpholine-4-carbothioamide					415905.2419728357	251645.2604153966	586663.1211206847	1075912.3024267764	999242.9113002134	664224.1124215504	323482.2327815896	311792.9386206479	1500039.7548900042	442598.4751274976	216051.52020128167	302269.7301916529	766608.8020608485	1729924.0563304112	320300.31430244446	2259411.415987175	354246.26363349444	331844.1218003235	1068675.179801592	890636.3900824898
Com_2998_pos	PNK					29963353.6764874	19193417.674364388	17481774.922080085	69863376.15288894	35168089.940901816	6824509.221771677	6163920.040784533	37657021.79503059	117625573.40913352	37760417.17308289	60145383.88111681	29209925.586883307	53298285.02246661	22124531.022725355	24528017.7971837	32885864.202464323	46343706.88068889	23854700.99337573	58735830.97914379	40163167.70090941
Com_30_pos	Hypoxanthine	Organoheterocyclic compounds	Imidazopyrimidines	Purines and purine derivatives	Hypoxanthines	1629303457.337529	354815332.5007766	3949035461.679159	2274553417.85997	2406116445.37026	1161808386.5626628	1207294312.4736118	1173094327.1944022	3680782261.88326	738153669.0064381	210642829.34880787	2578960136.100817	2403795946.5585766	6201335036.152525	907990427.9054928	6427603813.675367	1856080654.955721	1557880761.531264	1586663662.8087678	1772327082.3147595
Com_3004_pos	PC (18:1e/15:0)	Lipids and lipid-like molecules	Glycerophospholipids	Glycerophosphocholines	Phosphocholines	16151445.643905774	10076285.032672994	16913441.694382627	9609541.609521078	107903624.55423836	23517254.43761201	17500596.184843395	13688968.70409688	19673199.947664164	21499419.9884289	12921531.06054034	18396760.46592591	24220783.754238933	23604611.16477074	20775309.48938391	11474672.61404116	27649678.612523057	21353184.894831683	34945409.25755531	105806801.52820069
Com_30116_pos	PC (18:1e/13:0)	Lipids and lipid-like molecules	Glycerophospholipids	Glycerophosphocholines	Phosphocholines	96457.97053337182	46953.94673272706	77306.50690783827	136292.8780205366	57788.68514432586	4944784.983091374	81673.58286590119	54107.28765491167	66304.36591122067	64732.82433544834	44541.26436574471	79644.04675102024	79017.64566918871	73351.30860240156	69891.05907521852	49693.752214051776	78504.03691488507	68269.09130956176	109817.91380494108	62130.71683301701
Com_3015_pos	FLK					1452320.6205241785	5041352.322779524	13778225.646592494	7567255.902700666	16542728.683273934	1922794.633682784	15870276.304878552	12315916.269419525	4757250.715122571	15810889.157595988	5112966.501565338	17653187.923054826	10503885.264175717	10873225.26320284	7322470.908775575	8232109.498177078	3327202.280396641	12925788.375836285	7525580.818842349	10200281.147897763
Com_3016_pos	5-Methyl-8-nitro-3-spirocyclohexyl-2,3,4,5-tetrahydro-1H-2-benzazepine					24481458.418859985	21540913.42001704	23366248.855617683	14817691.82979169	19303997.602018222	40033061.55529579	25940713.47363049	24302006.769232344	28124261.4493508	34463486.71600697	60563788.46817899	143542326.3355695	138345745.05024016	38279834.61438367	126707838.85595898	67766431.58147888	28199403.10531268	30626632.803408425	42099956.42797519	134743788.24980664
Com_30176_pos	5-[(8Z,11Z)-pentadeca-8,11-dien-1-yl]benzene-1,3-diol					2147071.3832733906	262349.3430379744	479447.48217987263	1689053.7012033022	341190.4851735166	502062.88475534256	522403.14265269664	342561.1375832261	524389.8485124828	467307.3442281152	321742.4593674357	549008.8096415745	746982.9562317197	511109.3791302799	422248.1807846207	284816.8096710883	553988.8199892192	425336.83092880767	622579.5034726503	386264.6391491756
Com_30198_pos	Glyceraldehyde 3-phosphate diethyl acetal					375460.1113502097	256728.58536814497	387598.7341256541	315860.2728749683	267157.4391575213	379495.0687894183	261965.73345522053	335617.01521842467	394225.6872657041	303773.5133185844	307174.0982001745	2489072.695144956	388784.1163646022	382760.91752440174	392681.99610479054	381308.95366274286	286137.66378947825	465162.7675590132	447355.53432502254	298695.37939876923
Com_3028_pos	Sphingosine (d18:1)					7430792.001057412	5646767.96288148	23865342.83077432	31355062.92733696	7389912.506463181	4666621.500194877	16489856.34930762	13587910.8664829	19058217.87916527	8395333.938911382	3679815.1848933455	6040653.146488364	7846676.291715286	17466138.922862425	2561154.4738399093	67199171.67384674	4165714.069381204	2000829.15816722	12331125.452020118	5496687.099367509
Com_30471_pos	ethyl 4-methyl-2-(1H-pyrrol-1-yl)-1,3-thiazole-5-carboxylate					2428996.6557655497	355086.2054623577	886688.6825341244	1245535.5761729884	411745.3145636006	1469285.5676228802	983023.5580322111	1461432.2726679945	1919744.131678845	686507.0956332115	858978.428085912	650456.7334989314	2137659.1480236403	4310567.472049564	687440.9671287099	1330716.9472659775	1190915.3013784883	2338191.538761797	3624518.665681091	2419671.7696348014
Com_30497_pos	Galangin	Phenylpropanoids and polyketides	Flavonoids	Flavones	Flavonols	295218.94315021025	187663.39230877763	2477997.658706861	1333471.9512152544	1250302.5250771765	425288.8143591877	262052.65965201365	216759.26431764264	1403639.9261969288	855081.317816473	189212.8079644144	511624.7900839332	2309197.4294320378	1786219.6693625902	259474.99041470865	2153448.90804908	672765.783082486	260617.4971935352	2688789.532777954	756079.3483077917
Com_30540_pos	EMH					440930.2018463551	237111.12410646147	485239.10654774617	295962.6455290071	340688.23240787286	508110.03956514166	462212.1208517002	355436.83089773456	429567.3120114149	496736.7323215412	326354.4776068713	631926.5266583612	501943.5591655589	444052.8984705024	457903.9347305924	337392.2477201534	519344.91416133626	3923072.821550235	570934.2351774339	340034.0162011133
Com_30715_pos	Quercetin	Phenylpropanoids and polyketides	Flavonoids	Flavones	Flavonols	971069.002551878	899035.6258385658	639606.8865632832	354460.93130046746	729695.0527146786	604432.8745385632	893819.0863043499	1354561.395228663	556256.7001667356	1368426.358760129	1397490.7805762298	3021514.21542925	1290839.1197193507	680590.5673545774	1938381.955586812	420002.2289069584	762101.3083699788	3861283.407106878	853871.3135014643	564837
Com_30747_pos	1-(2,4-dihydroxyphenyl)-2-(3,5-dimethoxyphenyl)propan-1-one					925341.5933271978	348676.7207960536	365046.13515312015	241478.56137247983	291123.3700767741	394877.6480336044	342518.79312521213	276181.33852567297	334705.2356055199	336652.1508218922	246124.8047847632	430392.5370760199	380498.6836552343	381347.4731863147	298701.7271050373	290660.27709958254	367386.2026257601	342616.352147084	5743359.332861117	271903.2753633402
Com_30751_pos	3,6-bis[(1H-indol-3-yl)methyl]piperazine-2,5-dione					815649.5935416312	251455.85231841577	455989.5037628287	294594.5207160689	1352246.4075816297	428079.9334958985	462228.2489812673	323204.19135229493	516771.409039253	453421.3328587145	2246357.688807188	550625.2630194597	475299.0704979689	440031.38863824005	465553.6948664876	297483.1058067621	435149.3219834312	401261.4111445476	572239.8306382577	1111465.2295029063
Com_30772_pos	Methyl EudesMate	Benzenoids	Benzene and substituted derivatives	Benzoic acids and derivatives	Gallic acid and derivatives	2249097.414513347	2046282.514748043	1341613.6062510535	792728.9331106372	1267861.9704982045	1175831.780526993	2214832.6630889927	2285765.608463156	979592.3514310163	2055497.2753751087	1474514.326765065	2049976.800045268	2161643.601967023	1434250.5189597746	3119527.197788874	867795.532240355	1247470.7249362753	1197540.9778469668	1669910.0820157004	1032749.5174936194
Com_30836_pos	16β-Hydroxystanozolol	Lipids and lipid-like molecules	Steroids and steroid derivatives	Estrane steroids	Estrane steroids	542504.4439929897	267517.4326366428	395480.2024490683	606497.1365474793	342008.3030872324	4620621.738333996	437387.1348237517	369151.47588142887	404241.58562897466	417232.5419439151	255298.95640500015	419641.5824984333	446915.5485991405	425085.9136480347	364940.1159735397	309988.93602404493	450883.5261058535	392262.9865776511	594344.8013961583	366906.3023561644
Com_30878_pos	15-keto Prostaglandin E1	Lipids and lipid-like molecules	Fatty Acyls	Eicosanoids	Prostaglandins and related compounds	759094.2906281005	295324.5280877532	837421.4790365336	2070593.766769237	1157302.997906321	828393.7765000281	528883.5179139264	256064.6293021947	1011979.0536723617	495447.5185478794	215820.03126029708	1522615.062924368	580740.0140157639	886710.8807376296	395693.75402606704	1983209.611634259	466014.3065821127	597465.8139996455	975212.8143346574	1225835.33617695
Com_310_pos	Inositol	Organic oxygen compounds	Organooxygen compounds	Alcohols and polyols	Cyclohexanols	168724844.48431975	96654802.0229633	102934365.38273571	104860991.48427224	78347918.22874883	152788882.83041045	83741787.3027006	158800394.45694208	75972053.21882387	124086231.6304835	22741380.880210668	1098291666.130389	428989331.0518194	43429451.01670801	132247466.85122728	23260264.256036952	258308985.8491863	209194858.66834223	129639327.79950915	26571901.52454158
Com_31030_pos	ANK					772985.7266975667	1303471.3217344198	1607101.461709517	1159687.7100651956	1401636.438563767	578094.744432106	869638.7819528212	1236747.235828958	1425153.1768584356	1138201.690653026	1446819.0486365	2399231.949543608	1025943.720285158	1473973.0595678813	1969621.853813492	2051887.3152131943	816280.20064834	1385210.6549455223	1256884.2978137108	1655323.976319269
Com_3108_pos	TMK					21410551.84891616	6430061.994501935	122955305.46822354	48957583.33991028	37081241.33249927	64827816.0289175	13608490.910215078	8212834.389763383	74214396.53332786	21098359.83310473	49821522.95433559	47478998.60126034	88533526.8698786	156940620.7471637	24135202.09146121	77355758.41381748	26637797.339594137	66252049.399776734	46559768.10168718	31675964.04715415
Com_31084_pos	Temazepam-d8					877796.146661148	1170160.1228042913	1206339.8017543352	488567.587150383	1100166.000048552	2119811.4911188623	1633941.245169221	1079100.7658138722	1576192.9342534635	1557127.5335502594	1253770.207834641	3957403.06139374	2356796.727464292	2822652.823485712	3057464.6415751325	1108463.4211070552	2964206.7281571794	2405358.718872232	1563075.0925817776	855070.909153717
Com_31322_pos	2-(2,3-dihydro-1-benzofuran-5-yl)-1,3-thiazole-4-carboxylic acid					381191.9033495992	324405.978803243	358008.44319970004	1983884.599595216	788365.5405889566	309467.0227182405	281952.3832000112	286810.86996020575	291078.4880231911	325084.3598919534	188210.99944446623	406467.6079894684	323993.4904741575	344287.1092533385	290392.96600354486	314709.23976384656	305286.2869989976	295263.2094113565	363908.02475971245	257667.34938188244
Com_31399_pos	PE (17:1/17:1)	Lipids and lipid-like molecules	Glycerophospholipids	Glycerophosphoethanolamines	1-alkyl,2-acylglycerophosphoethanolamines	135061.71497381266	51210.68006261899	161125.56577210725	220992.53114262415	113263.17882695665	148475.2448581386	153710.75876980284	173292.2886129508	193018.28981183533	245527.3237743009	121909.62247911084	82188.91979969143	97718.09273730704	126951.65759385008	119117.30434418606	80285.6379629336	404910.5718532156	122734.9957920186	154157.72290111746	84271.46812505343
Com_3157_pos	4-styrylpyridine					599459.1157115933	84782236.97151731	814189.4878710893	469474.8456063077	494030.9361868069	544284.5409695561	377979.843453055	435289.95937675744	480168.0426123506	570136.2303554207	315147.5549236351	696490.42121008	682488.4192335911	735660.2306431925	533661.3124093357	992003.6248426164	436191.4938807441	371126.0790285666	834830.971483183	335037.3824336747
Com_3161_pos	JNJ-1661010	Organoheterocyclic compounds	Diazinanes	Piperazines	N-arylpiperazines	18925524.05665456	19720976.345688187	7045987.2996443175	20342898.348744992	29911242.32783708	22594667.0803918	37870674.27060418	31952304.858920705	12716418.986234931	68004921.83872333	31740446.497630965	55440333.6158251	44913216.64187102	16248720.213383198	47758772.68661904	14770643.794310456	28851080.429539766	146396843.8544255	13683552.924983315	19852313.328215785
Com_3184_pos	Alanyltyrosine	Organic acids and derivatives	Carboxylic acids and derivatives	Amino acids, peptides, and analogues	Peptides	13496404.229016652	9978523.174000598	119742549.6157154	42506830.34680696	38541495.62408863	8865566.314346127	22765076.354314245	9491869.829872208	24774208.055455107	9348712.527310455	23942706.33546025	16092492.935829723	40698023.39049293	106544084.46059538	6184520.989095546	37496963.16470742	13422993.32564038	8777917.084592879	31199064.51574974	22922582.534379236
Com_31933_pos	N-(9-oxodecyl)acetamide					450844.0744523124	370206.27107074886	703167.4996589512	363647.02892528166	686462.4953254949	1060570.5190429648	566987.2580872145	832110.7744616817	1448997.0756843216	659399.973651981	579830.7245332455	1167765.498264758	1041458.9803827144	1145239.885794364	2206207.020293266	1874493.169490295	689523.8381549648	1176340.8028052507	2206049.6365292203	1431719.7790965834
Com_3197_pos	12,13-EODE					5778426.061407587	3139419.058040081	6857537.676528444	5277727.5690404605	7278350.680654932	7136377.732822873	4264778.523346788	2697748.898208005	21947613.462781847	3804912.666506901	3013730.9693454904	14298730.62920356	5989017.42323798	9697823.535586828	4784673.751557626	24212867.068965904	4041617.066419236	10861006.40032195	10349703.55080746	126100277.32806335
Com_3199_pos	1-(4-nitrophenyl)piperidine					35024350.85902024	8881161.0655592	71879735.30084674	16300200.756161414	41071459.90108258	121433946.06107292	26766873.593477048	52423572.25719858	126174904.85471337	57682508.379221566	45719783.7409017	123427495.2343944	80159190.15212366	86843847.80794336	100615445.857387	39872018.17364307	84928213.2320905	144165004.9786931	75918578.40171117	47823456.696582906
Com_32042_pos	5-(2,4-dichlorobenzyl)-2-mercapto-4,6-dimethylnicotinonitrile					853618.7933967204	352827.5574379368	429455.6558482108	299463.7978606403	342044.4098982424	1092150.4700242192	488152.4483688443	365724.6312186193	3246183.480872211	485153.3408267429	355321.8653647826	678156.9808279304	599214.9508744053	470217.4478715457	467978.2655056757	322372.6320425114	572951.2490882291	451265.790018437	599928.1078967291	487292.7451308199
Com_3206_pos	Psychosine	Lipids and lipid-like molecules	Sphingolipids	Glycosphingolipids	Glycosphingolipids	6692563.088489795	548145.0295530889	31209503.42760512	17549379.6374137	1222259.3788283877	6379959.527242682	3464905.899321818	697311.353597748	4964173.77703797	3426245.466642286	2937805.500135272	864523.7926312023	1336032.7703717384	1397010.5970226878	779281.8886852531	18899871.52873833	1101348.3837329585	1117445.2625289585	1987518.8322983093	957827.4315904572
Com_32116_pos	Licochalcone A	Phenylpropanoids and polyketides	Linear 1,3-diarylpropanoids	Chalcones and dihydrochalcones	Retrochalcones	799892.7693566702	308816.0819063228	833111.0032565915	1115605.732917392	495780.2003782518	491969.5185008672	478565.1876994448	363067.794917632	817568.1367297869	552046.2800482145	1967994.0044691088	464918.4031527764	478203.7727710078	569292.1583288595	335695.51031195174	1434173.157964718	446699.6148505326	536580.6186827675	770091.7733744018	473989.9695341217
Com_32167_pos	(2R)-2-[(2R,5S)-5-[(2S)-2-hydroxybutyl]oxolan-2-yl]propanoic acid					470046.2797370335	316851.15621033654	372561.5681631601	247448.6325322245	1101393.5098821465	281439.0802259324	425227.623490564	589426.9197999466	264282.72921625414	607894.4116089914	563449.3489104582	601207.8817915779	934568.7972489768	553327.548163691	769084.6253420613	190675.3414266354	375527.6984003169	342148.2488260772	431515.9821198549	241232.4507863798
Com_32187_pos	KNK					167971.72696084055	112003.75862300974	170463.759063311	1238505.701328419	885634.7469973288	228487.1960667077	184586.89205312656	141148.12779690474	171588.0740382524	247170.0105415224	1307178.4324566077	3063623.2289712746	736962.1381740966	856119.8121746725	159423.40145341214	409259.09925516776	220707.20689983256	482420.3919316423	249933.9533705953	221786.95844831452
Com_3229_pos	Stearoyl Ethanolamide	Organic nitrogen compounds	Organonitrogen compounds	Amines	N-acylethanolamines	4280782.2261026325	1507573.842271672	83310377.85127705	77308350.9026503	5337420.298758088	5033866.967699972	6180165.4742279705	6611468.963223431	16759225.624020964	11356966.640794478	3163449.8414437454	1862586.535668476	2584218.452852412	3634821.303460235	3069382.892306568	42173554.87763973	37358480.21969587	5142734.149934464	5183084.396699472	2420367.440499798
Com_3239_pos	Noroxycodone-d3					1369095.9869233982	1388614.4963376503	116637751.15110847	28271121.310731973	4579125.558316832	1620237.0180947448	1018322.2678210862	1164472.7123618196	2274327.988506417	1496285.6678772909	10705738.62928778	4053325.872057708	11447322.95575071	48487759.05334252	1405127.317119419	61134114.485101536	1224803.2506293105	1588811.7062084482	14241049.218831262	1580248.8106835394
Com_3246_pos	Nicotinamide N-oxide					21251572.77167617	57464031.318131424	20481395.65508435	20212450.968120728	25354838.24515321	171436543.39254004	40017781.40126159	20388283.322487667	31222601.73089327	25231431.332077004	28749745.31269236	37323515.55145975	28175524.57702351	44787377.78159023	50693996.26909668	25232522.68554648	31068121.457251567	39147878.52054229	52213994.82905808	18742610.320953693
Com_32602_pos	3-N-Methyl-L-histidine	Organic acids and derivatives	Carboxylic acids and derivatives	Amino acids, peptides, and analogues	Histidine and derivatives	248146.7139984794	475652.4289993836	624778.3139853842	476076.0909728125	716055.9443384226	297386.9590748818	596022.8327041195	559185.4559007561	246619.1838646935	344953.7837253498	456165.39472234045	789874.26041173	676133.8769160451	3514108.104777408	345952.6989889256	566749.2810588818	311804.55386745534	530892.7286322117	476249.25606416457	511898.2884636438
Com_3262_pos	ethyl 3-oxo-3-(1H-pyrazol-5-ylamino)propanoate					117619033.14391612	28735816.22017777	30657723.875596784	9989419.6801993	6206230.587926626	4143511.396817661	38999769.08882079	17830315.39716926	18295512.9841414	5497453.231860629	9688136.43113363	8146361.313705158	10989526.178798383	12554916.570671285	8254688.802957828	7770480.591386468	8683285.253446952	4263931.132748629	3189010.3620405206	6386494.766204649
Com_32671_pos	ACar 18:4	Lipids and lipid-like molecules	Fatty Acyls	Fatty acid esters	Acyl carnitines	2675317.044610458	147456.98935592934	211067.26025202184	155279.25698432588	168814.38581374782	252118.71167365732	233914.7965593886	162377.07516372026	219467.95854247143	211539.7461676344	139941.1123804507	225752.1115395951	243868.2397224724	223737.9762363769	175007.5633711902	136736.158882017	222358.08220615896	202501.52674755285	294966.34599385766	207109.3078762833
Com_327_pos	Monoolein	Lipids and lipid-like molecules	Glycerolipids	Monoradylglycerols	1-monoacylglycerols	67866047.95262848	24812267.10379687	293365962.99365795	615421744.6758024	70918005.7859352	94122086.9235716	102722795.09120405	151409602.3535155	185261068.66426	191973701.05646268	44222811.33662093	59977973.27444143	47767011.22556247	33968097.277377106	22321250.623606987	747297344.659303	98439705.36835912	58435581.87162347	94964569.12046516	59332517.66372522
Com_328_pos	Diosgenin	Lipids and lipid-like molecules	Prenol lipids	Triterpenoids	Triterpenoids	1391653489.2142444	423279.6466003491	767880.5026681438	818854.3394168849	1032028.3448292512	1780742.542776327	595799.4976998254	3431120.9180107485	781658.2428683696	679825.567302128	2143337.7225366114	680110.9335631954	1062209.94665449	583196.653122217	3226906.1372020994	615367.252287051	578560.2503637589	836550.8381725607	1147919.4890788463	437852.7868419705
Com_3282_pos	Biotin	Organoheterocyclic compounds	Biotin and derivatives	Not available	Biotin and derivatives	18884798.846863423	8949831.00379045	31975140.98054295	35766783.80390864	29512448.69541588	12511854.859277653	7590526.987595212	4234808.388277502	35916764.60992354	10557551.733803067	10297391.626280831	10034086.41180044	26510911.31767864	47971941.09226412	3646284.655850095	76196475.69334161	25912826.86397968	5095985.920717981	31525797.67855065	29897514.360064685
Com_3285_pos	RMK					8608442.327566126	25556666.320779264	78924064.73526648	29734258.709253024	43010362.31533038	4433398.547706725	22097160.272619355	16530265.933415957	11171507.82783087	24572525.389499582	21016089.36068366	10524175.47161276	82621093.42648648	59481258.3260185	14670280.89071453	16980399.789423347	10741237.66331566	14230607.28685176	20706267.79707817	20271566.23056349
Com_32855_pos	RPK					2269925.0588508	339577.27877607226	1106404.2545663028	236418.98342279557	395674.9786112079	903571.4569073152	415642.84079066326	467965.0678956913	574204.1397265599	1048444.3719873314	1042412.9263871944	931062.723940371	1076338.0562005192	664881.695929175	342964.8713860701	436305.0674729522	378469.2128447684	3133484.836039328	447390.170544642	323255.1258722288
Com_3297_pos	Gly-Val	Organic acids and derivatives	Carboxylic acids and derivatives	Amino acids, peptides, and analogues	Dipeptides	4466512.918154569	2608643.7644558684	77740566.41545627	50567217.58592834	27293954.571441542	5128650.549705042	9134358.820782484	1618324.5041538873	15559688.413249455	5624882.20243209	19825169.27055108	8932492.661568347	25305228.614261333	74160667.60535242	2445802.521521515	62890077.26715926	10396217.547853611	6048668.994989811	19931588.931132667	15381941.350463172
Com_33014_pos	N-Acetyl-DL-phenylalanine	Organic acids and derivatives	Carboxylic acids and derivatives	Amino acids, peptides, and analogues	Phenylalanine and derivatives	128625.25111051904	117843.51000754374	146020.33969615705	91596.02954679806	103690.74051945738	80775.8110350316	115349.77302041394	131968.64546771225	88301.66473359635	111457.1374139276	117806.49336430656	155704.4823538259	3612885.1612272575	138986.22571625913	137603.41333674436	128146.57720910748	72628.14372652383	86168.14812168117	89447.18206235053	82085.07351612441
Com_3309_pos	TAG (18:1-18:1-18:1)					15683790.531987606	19066238.622129105	20032090.71894336	75029270.92996931	20437579.211104628	50147590.69760216	26748701.50950489	48565439.08919079	23425599.14714482	39848407.22413219	20800795.73789258	31005045.82506832	30938116.31885267	26011499.926082496	28579861.83485995	16252967.397527875	122149988.8492808	24478555.858554497	33481855.01399321	17036312.370421726
Com_3316_pos	SM (d28:3/16:0)	Lipids and lipid-like molecules	Sphingolipids	Phosphosphingolipids	Phosphosphingolipids	3433634.181789804	1463667.0009519493	2413524.6138829454	1752083.3095692317	961174.5960756842	1460656.827808557	1601947.2921639325	103908234.3662437	2268411.805876391	26106598.134428103	342224.57391341066	1276914.2180978558	879793.982035226	2234210.4820482954	1097113.7682584566	1133827.7554991632	3749193.387317829	1087544.393389664	1694663.4648978566	931092.6405642302
Com_333_pos	Methylimidazoleacetic acid	Organoheterocyclic compounds	Azoles	Imidazoles	Imidazolyl carboxylic acids and derivatives	168292208.5150325	143507961.56721744	458998865.1783125	271060561.9646108	221555673.520114	490742370.5744923	166215108.54264116	98708599.55915608	676505564.7462556	212618836.20833743	176007333.0460136	218294239.30314887	319315544.1723244	401388564.6485315	226059025.47693303	901334781.1494256	213247013.6455134	243248422.70729524	232368434.7655776	230375341.55455443
Com_3342_pos	(5S)-5-hydroxy-1,7-diphenylheptan-3-one					1024821.9203104964	385958.722399857	663090.2223326284	767051.2416450641	635374.1690851112	2265286.4584268434	1604166.8202278502	548450.32875815	750377.866731205	634151.5632672419	368444.6061160008	583515.4460797837	696031.5848292803	778564.8563449538	547205.7438288552	447629.3232936128	782841.4218326581	594640.6588064693	203254179.6353625	534521.2256403049
Com_3350_pos	2-Oxindole	Organoheterocyclic compounds	Indoles and derivatives	Indolines	Indolines	2709812.1053521726	2010012.3063010029	12052950.518410012	8040795.769428764	24976177.45830657	10504746.47453012	2519749.5849144123	3614666.51639696	18200143.42593896	10183315.367634827	1843826.9415968212	9188061.170833783	13072372.075125504	26878556.018296458	3771780.9506651415	74236539.05610001	6442352.159896868	4970992.422838358	59107588.888208665	6844020.350455409
Com_3364_pos	4-methylphenyl 1-ethyl-3-methyl-1H-pyrazole-5-carbothioate					3206447.538514289	3949486.605245196	111308768.7046736	9732395.155979026	13323571.685020912	2504827.975481973	3611769.1011725273	1527385.040421707	7116288.091028059	1243952.212446409	7688922.014698599	5505950.6776214205	7680232.742814282	16920992.87015842	1788197.642491531	18291946.990688823	5472093.230818566	23383115.241043888	7289145.924824219	8409571.098966185
Com_337_pos	Cryptotanshinone	Lipids and lipid-like molecules	Prenol lipids	Diterpenoids	Tanshinones, isotanshinones, and derivatives	266648003.1409307	179274498.4540856	293618127.63985115	147034264.9755813	176948732.15382618	382255955.6774783	266358981.59675503	148594330.2349976	234076715.20959148	175982930.29121658	107925111.99584275	298827015.31944656	257339030.24623168	257256566.15789163	269771060.8638668	96587818.09818402	239315707.4634741	169157599.50783423	2432214318.596379	193286935.53342003
Com_3386_pos	Gly-Tyr	Organic acids and derivatives	Carboxylic acids and derivatives	Amino acids, peptides, and analogues	Peptides	20388979.07938126	39429965.61520819	46496508.46815618	36938829.248941846	42138807.27556989	8486780.876596736	57922504.81563836	97335374.89469928	17238234.524532612	49854735.39544176	77894655.77967775	77756588.70388226	41925664.57922053	39441295.03609023	32395423.29675005	19840722.50965561	46406557.95451691	14875728.497970976	18856513.619061142	25934695.04460645
Com_339_pos	Gly-Phe	Organic acids and derivatives	Carboxylic acids and derivatives	Amino acids, peptides, and analogues	Peptides	106682535.17080112	31724514.06857682	1325463890.3042293	358486339.0734363	385184005.5576293	47994468.70685328	63694485.47045312	24741838.434667856	106439957.1998747	71098617.88437626	97469069.02709068	75532176.36988224	279192587.7317406	1384458473.7372923	20958357.19620525	433285063.46367466	108888327.73141783	33330616.406890918	290300725.18637645	103318742.6909099
Com_33931_pos	N1-(1-benzyl-4-piperidyl)-4-chlorobenzene-1-sulfonamide					271070.3712062093	162351.81813701137	285431.7311752034	157727.87512693414	188395.73224086635	299982.7331784528	373921.4876369241	188477.12069416436	294904.72947543574	226948.6982405672	154387.09853742318	345694.44261549826	349663.0872315815	299551.6831309313	227872.6309009732	235489.58893403984	282736.8904499075	341461.9728787991	421485.0958369296	234058.8640994751
Com_3394_pos	2,3-dihydroxypropyl 12-methyltridecanoate					5804986.116758854	12292091.462338442	15449542.619202698	26984280.919322293	11906038.657897342	9167031.464242537	7713138.454337489	3027057.9176493757	32293856.050766643	7439134.823979463	3205479.3982487777	10511560.323201226	7210494.508855028	44122408.524490975	5302380.376337926	72663102.9081973	8453759.5994968	18216142.93388018	21045320.901579123	12173377.496648932
Com_33976_pos	5-Methyl-2'-deoxycytidine	Nucleosides, nucleotides, and analogues	Pyrimidine nucleosides	Pyrimidine 2'-deoxyribonucleosides	Pyrimidine 2'-deoxyribonucleosides	871976.7980946882	1011661.3298979398	1343194.3382728752	828165.9237939529	1004250.6101278596	685117.1889630753	1082805.3507343745	1119809.50658005	991525.7208199352	778604.3942680758	1094635.3719729718	1719249.332093016	1169450.6376787622	1421658.4054604415	2275775.4630748117	1018664.7304393536	730229.6497512677	822654.3284942099	1101074.927575901	832851.6516054025
Com_34021_pos	1-(4-Chlorophenyl)-phenylmethyl piperazine	Benzenoids	Benzene and substituted derivatives	Diphenylmethanes	Diphenylmethanes	293662.54644569056	257951.01373623303	244070.3462537948	155161.52938621343	167205.2230256276	241232.7490424837	227151.82725899536	169894.68647798785	215979.2589875564	225511.15836313373	162440.1074874231	298026.2164715033	249955.1961353474	231197.2998046245	187344.30383397907	197714.7887002534	236006.54831750505	217797.06822296223	291371.48772645	170025.57721270985
Com_3409_pos	Styrene	Benzenoids	Benzene and substituted derivatives	Styrenes	Styrenes	12338673.317186857	7081067.625970332	61901508.00309611	23550162.625235464	32602910.305065185	28758753.470371496	9878085.537478782	10405258.360146835	26101614.01362732	18477796.665657807	9168140.035431022	18431828.382337824	50353481.20134128	28735611.4344966	13975308.301758269	62218331.287174985	34694807.477723785	11761024.782586982	66650369.60772793	10929397.84007415
Com_34176_pos	2-(5-methyl-2-pyridyl)-2H-isoindole-1-carbonitrile					2029741.4891572325	679102.8048979237	1275544.4742000073	745219.6866396546	565994.7085075054	2741348.1538441414	589096.4763076338	966616.8553719668	471754.7597224472	964233.8208461351	1587603.2370511603	1211423.6310698462	896930.8895792897	1118188.5328985483	1211107.9331539164	745222.3096828441	576717.7592050688	772533.9942808578	738628.5619037075	835255.3848248075
Com_343_pos	Tanshinone IIA	Lipids and lipid-like molecules	Prenol lipids	Diterpenoids	Tanshinones, isotanshinones, and derivatives	1738477.885042391	1121307.1977865756	1561089.4235567662	1844713.8991972893	1543071.0591207992	5337365.966590024	1515831.6419723118	1748886.4823584775	2845192.5160307246	2587938.3464107253	2963320.4066712623	4829493.373336489	3272404.056382538	3248463.49874367	4207742.982150263	2.6709e+06	2340954.91519987	2664662.798140012	2370757295.4267526	4281267.670722398
Com_3444_pos	Citral	Lipids and lipid-like molecules	Prenol lipids	Monoterpenoids	Acyclic monoterpenoids	15097904.490357565	19735024.27969087	8318380.723697863	40396392.00558416	9361505.441286856	35812927.353974335	16568205.541834457	15257426.219799014	9616787.121235436	8949154.98378084	5445646.320371186	138398533.23674634	11506613.882855289	9573334.66285629	9074018.63707048	8742059.100412661	15263710.37197408	9540274.114429142	13805329.903215723	8505746.068073258
Com_3466_pos	4-(2,3-dihydro-1,4-benzodioxin-6-yl)butanoic acid					25201106.663065907	17479986.10570406	47841727.44012155	36141531.35709206	44520706.19532171	78579139.2758444	30210570.485132404	23905881.62185437	63404519.18293061	29368190.70240449	42235211.517372526	32158377.495343182	66037640.57283699	96012027.05914046	27136878.34298612	70994114.20518309	44123673.88067607	20458627.517887875	35837493.66389077	59937192.09248821
Com_3467_pos	4-Ethylbenzaldehyde	Benzenoids	Benzene and substituted derivatives	Benzoyl derivatives	Benzoyl derivatives	70353323.9729807	27782813.779138543	60867794.87267978	52557841.83759569	34783407.35842946	47531116.84283238	38828336.68124067	45652825.46425637	100648859.70418304	84353868.09340036	68563324.20626661	23982143.947234765	59282160.48272362	138003717.4164956	59577820.030921385	70969919.60497276	54687178.56814954	92311210.23334172	40096851.49326991	60967760.35983703
Com_3469_pos	Omeprazole sulphone	Organoheterocyclic compounds	Benzimidazoles	Sulfinylbenzimidazoles	Sulfinylbenzimidazoles	108489875.40594158	500061.0559395818	1634475.4228536077	618415.5428228508	716147.720373752	1068822.3459465753	936995.7377291062	6406038.901582491	897583.2134547393	1037934.0791794874	681919.4397359876	1320413.88300567	1062132.7314457735	963316.5826584868	956792.7393370488	10608690.249887906	1060347.9001499433	977072.1789869056	1207616.850080483	732172.2606766535
Com_3470_pos	Bilirubin	Organoheterocyclic compounds	Tetrapyrroles and derivatives	Bilirubins	Bilirubins	108445493.51872592	493115.6047544223	889501.9538450465	558138.5178184196	659865.9635135703	943366.6037222842	807161.1202395895	636422.0971648847	845650.4581130045	906282.7408294166	594776.5697539733	1169738.9584578665	949746.8848141668	905380.861378023	746838.8220820022	632237.8922381749	956516.63340272	855677.6857861471	1008590.2716889206	671603.1789426326
Com_3474_pos	N-Acetyl-L-leucine	Organic acids and derivatives	Carboxylic acids and derivatives	Amino acids, peptides, and analogues	Leucine and derivatives	12368381.379124604	4005666.260105766	26454561.675543487	18804894.676874764	8608980.219125533	19047487.665208157	3544660.7807683647	6946028.737456037	32792203.76437628	9366120.79775522	41278599.63194654	6893342.868265313	21760706.79714484	48111846.81045792	21679072.03573702	70743572.44083184	9647664.25986304	25096966.69293682	9549804.637285192	30623659.09040321
Com_34854_pos	N1-(1H-indol-4-yl)cyclohexane-1-carboxamide					353589.5839997466	224049.9372667204	251139.5369894449	178597.46660550038	200142.5605084232	280817.52075228543	323185.33676330146	202751.23532349287	337969.8096168406	361389.2260018745	152717.49024430476	2664845.8127543367	258254.12106079812	251866.68902881368	204807.412522874	148217.4351809101	289006.2363265105	294315.3455292323	461989.63091045	206025.82219366933
Com_34956_pos	[4-(tert-butyl)phenyl](1H-imidazol-2-yl)methanone					801430.4183120261	170836.33145599265	301589.7511851773	189985.5140045353	191387.4009535328	249195.7360419248	288507.76607960934	188278.46234698044	250508.3989706179	235045.86277540663	179677.56999094394	2638073.2609273163	269830.3075363544	250981.57988241303	210684.33825168855	170432.93623756914	254541.2794460285	230894.9798481729	346238.24811522	220762.83868817365
Com_35030_pos	7-hydroxy-3-(4-methoxyphenyl)-4H-chromen-4-one					544858.3479034826	685883.2610754799	1916321.742950456	728488.5947004046	483386.9728384505	381073.38376140967	352364.6765788189	262817.9849324314	707556.5907181462	445763.46113831626	270573.270709097	823872.3996386077	1355880.97215109	1006082.4656916914	306424.1177554184	1341972.598755802	460683.43569421984	524065.02064929344	517735.6635846159	284309.141317384
Com_35066_pos	tert-butyl N-[2-(benzylamino)-1-methyl-2-oxoethyl]carbamate					190541.94571429788	100597.58092217628	205847.24418882915	121662.3678189954	135898.41253176745	182335.717263826	876832.8290766033	139902.0385818154	171048.5581320322	180447.5069573309	112964.4626343946	235345.75454997437	190390.6391919749	210787.7765027044	167471.8736211357	151624.69823401544	179397.58985040325	166735.31111192808	234237.76046672545	150317.72111865875
Com_35441_pos	2-(cyclopropylcarbonyl)-3-(4-fluoroanilino)acrylonitrile					614184.839315891	149055.9475403229	280954.1488126452	155340.25863235755	204900.5409618454	458431.1333290097	680131.2279043176	166785.0073570818	455054.42709824647	216616.23242127732	194721.3115876777	139183.81115538187	437276.5527534208	306116.48925744253	280204.0180460563	302785.5068253544	496235.4058557798	272437.8805763289	512901.854729519	86836.31472644566
Com_3565_pos	4-Methoxybenzaldehyde	Benzenoids	Benzene and substituted derivatives	Benzoyl derivatives	Benzoyl derivatives	6642817.63956782	3565922.072909682	5645675.4139110455	3707965.97260032	3596309.258494657	13461102.5341358	5276144.12119974	4139395.64947955	5638768.663084662	5314346.251529623	2903673.7144713346	7465411.75312755	6850088.047655647	8011549.95316082	5312727.831805036	3183288.828655098	7093154.925837254	5630187.000372589	8766087.824283186	4637049.272697078
Com_3574_pos	L-Adrenaline	Benzenoids	Phenols	Benzenediols	Catechols	12635487.724497868	20589659.3823591	93575438.5078038	58557777.48328368	31885512.44711968	13667191.66215651	17493030.27672959	12972767.676017078	34653274.33631913	13259258.63977308	34141258.71902646	22141253.832298484	57612368.020270325	98100804.23507522	11266419.296329215	68336354.57810462	25189204.59804737	14783282.331617208	29804901.62163152	24346797.882601555
Com_35810_pos	PC (18:3/20:5)	Lipids and lipid-like molecules	Glycerophospholipids	Glycerophosphocholines	Phosphocholines	60311.3339764565	1299586.3243306351	60418.412779221166	76258.28139542809	68604.5247677159	79868.54156881523	69983.94864333254	57779.485162707846	67836.18297502217	70275.11483335066	34991.86378932839	44474.66062452333	62451.68920661477	65706.27055999525	42240.99983301198	45330.2343066953	81070.69012241038	62992.06328202394	111479.60447289076	59313.48396468595
Com_35958_pos	Levalbuterol					468083.2855715983	755124.0173287725	403303.1707121115	253703.65850147785	239513.32186939105	330492.08426713006	288845.82767581823	209178.4124363976	332879.75382095226	330505.1306613752	221108.8381635557	825539.3942624768	419594.454298513	368591.9762834945	2115901.473596872	267056.1420904868	363804.9999267604	281612.0418151575	488033.1758305473	234523.3982010844
Com_35989_pos	TAG (18:1-18:2-18:2)					42789.62970150418	23833.957354493847	31745.436893762973	257840.31718199447	31204.399834387263	37572.49376631124	40499.44721778719	35346.69847512335	41842.22027410747	36683.99182433886	18852.643705645736	39828.30578471073	35727.0695952406	29430.03676639516	25932.46637258315	25856.96274674763	36463.74262802556	31458.911804912022	50935.5119448658	27428.58916332201
Com_3607_pos	Albendazole sulfone	Organoheterocyclic compounds	Benzimidazoles	2-benzimidazolylcarbamic acid esters	2-benzimidazolylcarbamic acid esters	6939260.446913737	2786975.1441564453	9502245.961668298	12733245.422836857	5277838.426110734	18121003.595095627	2866922.706366289	3390203.667768725	17378567.100420635	5611377.524192422	4676901.586163996	5769807.531512422	15739026.083781218	104504943.43778972	5184257.183015375	67557919.11992683	23396856.115907777	15570325.696534818	9486168.443364678	4808410.772541699
Com_3609_pos	o-Veratraldehyde	Benzenoids	Benzene and substituted derivatives	Methoxybenzenes	Dimethoxybenzenes	27383164.953200243	12230406.162623275	54893960.49229509	26262098.490717955	33584548.04606357	149917553.83866248	27398914.066773847	27336284.86253381	52487621.00919043	42683336.90151558	30055280.1586449	63099676.20219147	88012833.92789377	77629709.2090457	45875432.49216409	58715038.330964096	54027626.22208782	68572664.81300832	54659015.35637254	40006756.44102854
Com_36112_pos	Ureidosuccinic acid	Organic acids and derivatives	Carboxylic acids and derivatives	Amino acids, peptides, and analogues	Aspartic acid and derivatives	1670609.550679164	564801.3741217771	942017.3112408804	705994.6055951725	949564.7134824248	1022672.5440348716	619809.7126250137	694495.976121498	1260763.724420539	800676.8662075788	1101273.785039661	1868034.9985456704	1852527.58776805	1255361.1249375346	1433386.773957627	1096044.2637789946	1637871.744655556	1641663.9386735773	1527253.6061590037	1261073.7300929178
Com_36122_pos	3-[4-(4-methoxyphenyl)-1,3-thiazol-2-yl]-5-methylisoxazole					1193553.9925808564	1249433.060812729	563001.4227364489	330075.1770963284	414498.8121374801	714248.5836572765	1228722.1354999782	683785.5242645661	524716.1802170599	651391.1281843117	546196.6827685096	1620092.873079939	644935.9495481453	597500.4555786484	727225.5592154184	418188.5486409424	558470.9799845032	1238593.3268304192	650689.0838759954	390127.2842200829
Com_3620_pos	AMK					2640254.52018816	7362316.509834652	60441116.491722725	36707223.12092971	22442202.80740093	5680186.816699933	6696197.137510912	1895782.919281846	14997439.79065882	2203925.5700530936	10296040.040487524	12155082.736565154	13955614.021327415	127075172.68792416	1966554.617141666	67310695.01632932	8343129.022450224	7345205.808273668	17367085.49999413	12965881.2870695
Com_3622_pos	Methyl nicotinate	Organoheterocyclic compounds	Pyridines and derivatives	Pyridinecarboxylic acids and derivatives	Pyridinecarboxylic acids	102927565.6447359	5320406.334456605	5804948.60978679	5898781.312268261	7198234.944799715	6822134.244410096	5999310.837872422	7916262.63480538	8823050.651260316	7707337.546212018	5391976.326044477	6603934.504492328	7914662.393572861	8123029.27422905	9972941.786661197	5134467.978468625	8166485.055303511	7367346.169594384	9490721.628952673	8203113.647708143
Com_36321_pos	SM (d20:2/26:2)	Lipids and lipid-like molecules	Sphingolipids	Phosphosphingolipids	Phosphosphingolipids	156465.44763886192	59326.22713580855	186659.73388155104	256014.0400762738	254993.76106103745	172004.66952846592	178069.87481603885	200754.56257493453	274315.84192296903	284436.9526136003	141229.09409507472	95213.70382352005	113203.84259538769	147070.15928065774	137994.26691243603	93008.80183016848	469078.25723229535	142185.2673888786	178587.6710168218	101342.35991217192
Com_36597_pos	PC (18:4e/18:4)	Lipids and lipid-like molecules	Glycerophospholipids	Glycerophosphocholines	Phosphocholines	253095.1338122285	571367.9579352875	219926.189304074	303763.8321984842	1399305.786086873	390669.94138414215	357990.9106176096	211531.18241732373	511951.3414009967	261848.41048553004	134507.3379460454	222189.29842061372	269521.37260868726	240742.79190896195	203266.5808221708	155086.59056646854	311523.7553968059	538425.2565732093	404969.2573457668	836453.5083988605
Com_3660_pos	Tyramine	Benzenoids	Benzene and substituted derivatives	Phenethylamines	Phenethylamines	1715470.0684281692	1566122.7044768287	5325195.315434595	2285998.9160697386	1537858.358043897	3163833.036030878	1977691.123977836	1265319.5438577342	3818146.981217721	3428380.364085221	2092817.6312471635	128452500.8819976	4237110.349523752	5578444.451698418	2076436.1683306412	3308106.387727309	4945940.987356355	3359532.1980062923	3190776.089542304	2342570.6254418674
Com_3681_pos	methyl 2-(4,5-dimethoxy-2-nitrophenyl)acetate					7509529.155883504	11191057.8918241	36786269.2338918	10505442.51219081	8579302.70807039	18177252.81046042	28160396.790248506	24997560.79935428	12804857.033110077	81516482.41878718	9956237.50738851	39230909.46393585	13630152.01162809	15743841.69851139	26501806.73515526	15467980.410491776	19925831.81741671	79994655.05735832	9821902.345124668	6650996.956780918
Com_3694_pos	Pyridoxine	Organoheterocyclic compounds	Pyridines and derivatives	Pyridoxines	Pyridoxines	28267235.57823341	9157546.989365168	43600624.57118983	59671751.15907908	55308825.07414444	21212659.19948955	28300561.61243875	9821178.450642964	40880579.29933042	40512541.50569388	39129943.84671713	22250875.89094296	108051735.9140727	80753752.82449077	12560488.586290184	63060870.6495879	72187105.5678752	19817651.96683873	49252915.08592986	46937402.603315786
Com_371_pos	Isoliquiritigenin	Phenylpropanoids and polyketides	Linear 1,3-diarylpropanoids	Chalcones and dihydrochalcones	2'-Hydroxychalcones	1261181673.707893	2480067.5890735826	1608091.7367367458	9340093.317784188	912797.517516378	1041755.2041947813	1342401.4789323022	755727.1585334131	1036603.40471153	1237803.665274173	765501.2898749177	1260395.7239630187	1386034.8239250032	1592883.509401803	872801.9014884384	831625.543345679	1213151.3846998254	885253.7461753738	1655926.203851893	810316.0538152044
Com_3711_pos	1-(2-furyl)pentane-1,4-dione					10677496.645128408	7999604.390612407	42588951.83815573	14428029.39558914	26138217.22972337	144713990.97857478	9309483.322641816	14083798.977315398	39783372.62315895	36884049.20134604	16787474.984530248	13406465.056065924	60442717.260422535	67894687.65891962	24319574.746735457	43814915.20362914	44059100.95237331	50785100.34941042	36169504.90492898	25418539.85724876
Com_3712_pos	N-P-Coumaroyl Spermidine	Phenylpropanoids and polyketides	Cinnamic acids and derivatives	Hydroxycinnamic acids and derivatives	Coumaric acids and derivatives	19413940.62225675	17107946.696129274	18602950.08791475	11478364.44943974	15365413.261381151	31894197.17758848	20203927.086651426	19160322.868682623	22470219.26362042	27265427.6779121	46873791.822511934	110893730.77268285	108396478.0410408	30475227.152614143	99301266.25685927	51671531.213073656	22223501.44161033	23862100.379160173	32131073.71628421	104001060.54171646
Com_37221_pos	PC (14:0e/24:1)	Lipids and lipid-like molecules	Glycerophospholipids	Glycerophosphocholines	Phosphocholines	87238.5697733618	57663.4986713126	117849.43932235242	61245.23671563133	81980.96155263498	119990.8175456988	104341.95744619696	100347.43552236672	88347.44604851227	97393.20405066716	56846.93411631938	101570.34907193946	113238.67856758783	92763.36782580528	86871.40998051313	58336.85569657316	116696.07877812248	98059.73903186464	168336.48406748456	91762.84060646358
Com_37351_pos	FPH					308833.07283409435	577788.7879441741	222352.05816297824	341413.431025954	437651.3443763236	390525.3114463362	689963.7692223858	416122.4712451611	511999.5468825096	348680.2253329686	604665.6299416429	366625.1105903037	500118.6364418664	310896.7610597725	611169.851263855	275041.8542879663	391795.99827098113	537117.757283936	441382.4670545475	736927.864044734
Com_37412_pos	N-Formylkynurenine	Organic oxygen compounds	Organooxygen compounds	Carbonyl compounds	Alkyl-phenylketones	563641.2325820014	537350.3044473581	705493.2243807361	481451.9585043018	461473.94514295296	278721.36781277834	529035.0436800111	574228.9315949696	437251.0814858607	479861.8800819107	524060.65808528784	691167.0626926858	623764.115663479	700758.669522489	650959.81285049	974966.4482050576	361641.6210688431	375770.6292109662	406276.6759713772	377076.4734919549
Com_37439_pos	6-Deoxy-D-glucose	Organic oxygen compounds	Organooxygen compounds	Carbohydrates and carbohydrate conjugates	Hexoses	404697.59695686586	173416.55206423334	946440.5598817006	694864.720124431	238438.08765098563	1033673.4131179372	267458.1475513508	395382.4384481911	189959.1097887788	481082.7158749009	278135.1151372598	607700.6325186646	858675.7354746972	557955.334329293	354375.8468945229	971558.4655781636	1050087.300047184	486579.4204498812	600696.9627642509	122977.68707974668
Com_3756_pos	4-Morpholinepropanesulfonic acid					821027.2704520785	808760.2372712666	1348909.8629362476	1010940.112568278	1359717.2708274694	736613.559864994	887528.7370274003	994474.7944449174	1805334.7878107529	1146519.187030224	1295734.0297153231	1238875.746741956	1677411.6380921197	1460685.3325882726	1274431.2645032783	1569466.8239999437	1202974.5611408649	1207830.8029448458	2186931.6285059825	1805778.696541571
Com_3779_pos	6-(3-chloro-4-methylphenyl)-1,3,5-triazine-2,4-diamine					1811658.491567963	67539979.40574893	1854832.5938943136	1062986.9001165903	1622854.0120926509	1427309.316105941	3726158.814074203	2515106.136084856	1665518.9574257955	2248968.2848101635	1861083.1067092165	5473655.037851632	2504528.356837015	2014251.6505006223	3330179.0993377874	1259679.4226643834	1926539.536932397	2790016.851738209	2016451.3147027977	1360194.406420743
Com_37836_pos	3-[(4-chlorobenzyl)thio]-4-methyl-5-undecyl-4H-1,2,4-triazole					379911.9479075328	330261.15278665035	369606.5190323436	226014.48158083216	215593.95795746904	349313.49095813977	262849.574888065	258626.4814445732	383042.39865967294	315690.482190355	175459.3475386307	441442.577586844	677163.4876721477	394477.9223081699	511109.4909362345	763845.2520039197	264891.96259453666	275258.5673971986	334634.3399114067	240209.8981355927
Com_37856_pos	RNK					107129.8219725716	249600.30420775007	112870.19282121323	197321.27949418608	1150366.5850624857	93139.8078680939	245593.55298893087	137448.5267482713	110901.814579636	135479.7206114615	252730.8066438384	335002.2463977796	131605.18576839252	594514.0966687131	153703.348908199	196654.34644000416	118036.08770884108	248803.3105445821	152680.62020171233	80138.80129259362
Com_38_pos	D-(+)-Maltose	Organic oxygen compounds	Organooxygen compounds	Carbohydrates and carbohydrate conjugates	O-glycosyl compounds	63729115.24909944	36709477.52391145	12208558.467489	23582282.93340084	7295058.279709909	51341008.26614292	40171446.54699118	22668551.349851232	23479400.888803344	26009614.640949592	3307957.122565356	322090620.2240011	21178605.7032863	5854812.112036812	95000413.87285408	42016378.73289168	31498199.19947694	59284994.91592198	74445039.88524935	10641145.21668654
Com_3800_pos	L-Hydroxyproline	Organic acids and derivatives	Carboxylic acids and derivatives	Amino acids, peptides, and analogues	Proline and derivatives	3861801.1349927406	1569702.0188149882	2199280.5992781194	3558046.135811678	2831454.890207635	3260501.862512098	2655178.942020684	1816077.379501967	4637730.207173109	3176510.9238148564	18350123.19500455	9885142.579996428	2902245.1313138497	6259659.206766057	2367220.1552225924	7111367.637561103	2626214.4453106835	2118082.3703607954	3289710.067581511	28244974.703384407
Com_38000_pos	2-Hydroxy-3-methylbutanoic acid	Lipids and lipid-like molecules	Fatty Acyls	Fatty acids and conjugates	Hydroxy fatty acids	497775.4897836093	589834.1569451478	607845.4417131606	454208.9008410879	613989.5630102613	417044.4744680552	593958.4818882592	760920.858902136	528547.8721900738	462609.1997148761	660945.8685435002	1298304.3646500746	715943.9150483909	774638.8544878801	529983.3045869697	513724.648110966	441769.1762292052	523286.8691681232	551148.9708935976	511003.7800996241
Com_3839_pos	Ritalinic acid	Organic nitrogen compounds	Organonitrogen compounds	Amines	Aralkylamines	1595153.6847852622	2803656.202421306	1398930.49978349	871033.6998765914	1343017.555940555	1063538.8541031042	2449608.3683715723	2344106.41918817	1226674.651091893	1960363.1197018544	1528489.8889223528	2903146.5461975182	17714819.29654842	1654895.229576593	109754828.41400865	1019472.1416325648	1512529.4624592732	1629742.2656063864	1656702.458476673	1093951.1912271718
Com_3840_pos	3-(propan-2-yl)-octahydropyrrolo[1,2-a]pyrazine-1,4-dione					14737100.260350782	6954876.998694185	34030039.23015122	20094752.289710823	23934962.74413286	27486275.42851604	32919199.86562129	54957645.32066821	66605147.35578209	34563455.01032924	14617388.950671582	49580517.66091944	24350066.95103916	23504022.424804986	84544346.77414513	16459976.757549364	24526992.858324893	27211567.27446522	40148011.57626624	24384361.4796368
Com_38450_pos	3-(1H-benzo[d]imidazol-2-yl)-6-ethyl-7-hydroxy-4H-chromen-4-one					701704.7206251944	120442.1060094982	211375.46530755932	193374.40946612696	177560.75952578583	333044.23504410504	213939.0018367702	169469.45849308016	195103.5104158492	216318.20750308945	143770.26390673718	237880.46596660785	235382.62903725548	206110.2354290188	185311.67361586663	820271.6264521232	239646.26680368895	211527.72117894105	289454.98673531413	175567.88565146414
Com_38472_pos	3-Methoxycinnamic acid	Phenylpropanoids and polyketides	Cinnamic acids and derivatives	Hydroxycinnamic acids and derivatives	Coumaric acids and derivatives	982871.0212257442	757669.9101307555	823347.9275682692	408363.65669187374	895965.5632251771	1791511.1861195464	1081708.7969710953	770870.3129406847	843531.5065784773	1299584.137657022	416128.0550213838	1501431.816927176	1028915.9694810197	1011616.4740500136	1138027.9826175172	764840.1478298674	1163128.7448552067	984275.1105769332	1504492.003028054	638455.3354567774
Com_3863_pos	Ala-Leu	Organic acids and derivatives	Carboxylic acids and derivatives	Amino acids, peptides, and analogues	Dipeptides	13104715.366212731	13832941.363545816	34694504.29970728	35667057.1297153	46332240.78269206	12140637.947640646	43777202.3798634	7328312.080226249	20068266.95439412	14796900.26054707	44505336.330996186	21307241.87254141	50243747.43173156	124082770.39453387	6816882.857623273	49712437.25906792	16582469.943516796	10723251.476141822	27057215.12211989	33895151.021120675
Com_38750_pos	3-phenyl-5-[3-(trifluoromethyl)-1H-pyrazol-1-yl]-1,2,4-thiadiazole					159237.2935759181	93465.83907973344	335711.36983785586	207755.3609692868	268146.0898454536	1720335.2938182952	140174.57839352774	111528.14392827674	336118.5101997061	414888.8611084789	94405.22522600158	952527.4597595214	577975.3051274623	365499.06471876026	259168.61562191145	231037.14000487688	149923.8741093487	139341.91542691714	658384.5966242786	416855.0732318064
Com_38788_pos	Alloxan	Organoheterocyclic compounds	Diazines	Pyrimidines and pyrimidine derivatives	Pyrimidones	185206.8603272064	173420.35074242332	217068.23826060104	397977.9896069418	295118.14926089987	468356.3883013312	185288.25953417536	328107.40492141724	136544.46520121675	362637.2644571968	145513.4883524355	247369.47180860655	1340881.5112625523	1031817.6799498558	221787.33379524917	736874.4604680281	512424.8712968443	803466.2111697926	1274661.7011880768	1227166.7232598215
Com_3891_pos	Normeperidine	Organoheterocyclic compounds	Piperidines	Phenylpiperidines	Phenylpiperidines	1147791.3449452552	1479382.999008397	3259286.1535585555	551961.3289535537	887051.1544716954	743849.387268147	1509747.6550942836	1686457.984148138	791004.2636690547	1410375.4027497347	1060360.110370952	1479806.8704316367	117832806.28315814	1048750.000652277	108325085.29377133	3208651.383390361	901151.890430058	883556.2736428013	1076394.553213677	1268750.199894898
Com_3899_pos	LPC 16:2	Lipids and lipid-like molecules	Glycerophospholipids	Glycerophosphocholines	Phosphocholines	3653411.333504139	137974.78685103613	197554.68184282875	1183097.5269251715	309322.246303856	136809042.59823218	391420.1648973553	429213.3829733058	699588.1333464313	796636.9290936772	186596.9215178953	171552.80788627957	254589.416334407	12358454.836339734	227621.62358646948	161534.6288300687	1477152.8542378866	168332.90248205088	549519.7574533726	316605.9801259831
Com_390_pos	3'-Adenosine monophosphate (3'-AMP)	Nucleosides, nucleotides, and analogues	Ribonucleoside 3'-phosphates	Not available	Ribonucleoside 3'-phosphates	46232393.58578193	197066674.228683	240334002.40085095	254974359.65574425	194528354.78623843	467294469.42331225	285822848.98762965	282257494.0624644	18094517.20071775	1315779896.9972556	197965456.69631925	560614769.0450221	98134250.83418888	17559038.462630834	504690005.6518799	72303134.74267474	119688153.62084983	1120238507.071238	20280945.85260067	73153554.70493937
Com_3907_pos	3-amino-2-phenyl-2H-pyrazolo[4,3-c]pyridine-4,6-diol					5185857.031907194	5028704.159591469	39573741.0816254	39373514.68563133	15434315.06633778	13085340.495115874	18489252.323960748	2553914.579593177	107521583.07575165	11532109.066826154	4947703.735395722	5951864.268372051	17681309.409894135	81933599.9233225	4250015.931919008	46329764.86595807	10668124.875219926	5978554.345385747	20564375.264397874	6782436.655248224
Com_39170_pos	BMP (6:0/18:1)	Lipids and lipid-like molecules	Glycerophospholipids	Glycerophosphoglycerols	Monoacylglycerophosphomonoradylglycerols	60523.78880666738	21277.52276367976	36305.2845120214	30645.88132783937	32283.268935968103	35639.49372577554	36064.04980749965	31045.741284131924	35812.32837743487	34843.2240262515	17279.638930305136	36209.00385989928	33959.80021092609	33304.647284742525	24025.1543440357	37363.34233857852	33210.5143038155	33059.87676626855	44806.24201006758	25712.56470878511
Com_39281_pos	α-Lapachone	Organoheterocyclic compounds	Naphthopyrans	Naphthopyranones	Naphthopyranones	158794.15140636402	204931.7395591593	196510.75407680488	217855.51329953055	208673.5567134408	1521919.9783490086	242596.03887312888	266661.2641724526	401013.1874003809	342560.2166881743	403926.602736736	719525.246199567	490900.46766415815	427163.8306708345	588391.3449215858	482271.2607349006	338227.4716565159	493074.35483860667	494157.1108739823	251260.6251353293
Com_3936_pos	4-methoxy-6-(prop-2-en-1-yl)-2H-1,3-benzodioxole					885027.316257622	64512439.648167744	781466.9630033418	481283.3447611527	511942.5321225182	632519.5760830371	576848.1830683553	449812.24241651245	629391.5724867118	661342.9550391431	464787.2642373382	765270.9252690208	841554.8640748106	696914.3689160328	529936.6746726742	504935.7411594754	732359.523443695	532457.2726179409	922747.5219982532	463879.9949170256
Com_39403_pos	L-Cystathionine	Organic acids and derivatives	Carboxylic acids and derivatives	Amino acids, peptides, and analogues	L-cysteine-S-conjugates	544125.1215422726	221248.0764907704	585041.2962616853	97556.2117514891	99764.9234303924	147198.51609214817	277531.352220203	222831.74112341343	149834.31248066647	127922.17948590397	97374.12524614808	164879.1397745713	379628.87067110016	128622.38063384724	121564.01785348574	235826.14111359397	167150.81367732017	127893.50488253705	186855.470738703	110893.11206192758
Com_3942_pos	N-Acetylmethionine	Organic acids and derivatives	Carboxylic acids and derivatives	Amino acids, peptides, and analogues	Methionine and derivatives	2889871.130613696	4267737.995855036	44191804.96674149	16647481.431828296	2338157.646523013	7435157.61276326	4065132.473436736	3411860.403610034	16237055.039429028	4918328.029490236	10196423.430841932	3669792.058968403	36827840.6820821	43422143.51532467	3538102.0528935646	57382726.81033347	13075199.13772101	1759327.6572017807	9701148.524643172	9339854.85217459
Com_39451_pos	SM (d23:3/25:1)	Lipids and lipid-like molecules	Sphingolipids	Phosphosphingolipids	Phosphosphingolipids	56518.031862518656	37248.74641901569	45040.80372176109	43715.60704012641	79250.28573491272	97378.86209096528	88470.99820627658	76452.9919945958	67416.1825800138	75855.83406206478	28813.48883500722	123116.58362231751	206733.12933710223	1311440.0894494571	49488.37065780082	26389.035140436517	449737.37929628376	88777.74537385796	99728.91176531427	58268.36195179152
Com_3952_pos	12-Oxo phytodienoic acid	Lipids and lipid-like molecules	Fatty Acyls	Eicosanoids	Prostaglandins and related compounds	15745196.405346451	6607161.732335408	10925724.029109197	7903329.594324127	5706145.0567531865	8989842.895292424	9375967.553109912	4552567.178854139	9838070.88225197	6639933.297378183	5399625.536878187	18956365.27016089	13450410.753774025	9570427.29278179	6870492.987309445	16270109.51312756	7939287.245164392	13410645.459624404	20082732.02374205	21613857.3603157
Com_3954_pos	1,4-dihydroxyheptadec-16-en-2-yl acetate					8921330.779907791	8679096.611410862	23076396.630088974	60223507.88534661	2561790.135691855	10277988.85843085	11617327.76548628	10044163.098522296	16524784.876797268	18179264.234506454	12661915.743813964	4578882.568298014	4354798.40810477	3738541.136782882	3408696.8155672927	30689761.75739183	11593630.475241285	4590220.095486558	5202935.737084033	4119341.44181265
Com_3957_pos	ACar 22:1	Lipids and lipid-like molecules	Fatty Acyls	Fatty acid esters	Acyl carnitines	840952.2174331152	103884.2254652784	29731007.97725439	32259902.78168501	540545.6298142702	495283.05199492106	858172.6237479901	1239060.5209111716	2654519.521211365	4109246.287166079	307719.5139976572	174575.31668260138	185560.6902330345	178034.75031975214	146824.0067680791	16341266.347656105	1575010.4069336392	255833.0875728684	354929.9784531382	154447.38704439183
Com_3969_pos	(±)17(18)-EpETE methyl ester					3817973.978416885	771536.3361346285	43592158.25995781	17779397.4309047	287055.2417082984	1675956.807862763	548301.4704166446	3756216.745351672	13084381.35894468	3828581.814624415	396719.93993823	130481.86637284924	1644250.7612883197	1964583.520317911	155164.5934210871	32036184.305092167	20444933.33842977	398018.8752176615	645501.5857885301	588340.571157425
Com_3972_pos	Vatalanib dihydrochloride					544699.1979879312	467793.6186132756	18708939.112724856	15329666.577849306	1805150.334675375	3313509.579591637	395938.6323267276	508156.0169465547	34857130.354890846	1256263.1150215731	386649.9935713711	976419.804792342	11430247.507250143	120210907.46495432	731336.1829177369	7987491.301868056	30007882.08781801	381502.6248793957	14790533.743493523	13009025.680745188
Com_3980_pos	QNK					1056364.823240557	3538382.1534756757	22349400.186708745	23599730.33389498	3196774.3432190195	46867176.24902836	1134723.959516133	1910664.4102889528	40413770.40549587	11221306.494696554	2509833.9298356795	9557577.332147865	10017088.318775916	65017989.40725089	1718758.0145936413	31521595.01988003	19578598.132362824	19538701.755145147	7659658.950015812	6008301.955163296
Com_4_pos	Betaine	Organic acids and derivatives	Carboxylic acids and derivatives	Amino acids, peptides, and analogues	Alpha amino acids	1621618109.7498908	1609732817.0122766	16718721517.947136	9124617077.734058	13953862126.81481	4377809666.140409	1688777776.2640817	1756329246.7970035	14450769159.611423	7226643289.290104	1380817700.9160109	8461891861.320441	15876159326.6223	15505370223.706154	1390892993.3246958	16775718352.965944	13453663788.740467	4258761653.937562	21476752370.923176	9343031725.55548
Com_40_pos	D-(+)-Proline	Organic acids and derivatives	Carboxylic acids and derivatives	Amino acids, peptides, and analogues	Proline and derivatives	3712604347.496213	1619109297.8513658	500202743.575986	4165233074.298539	3739824251.158488	393503125.89868784	2072402383.4548924	2981723338.7315426	8416330124.246459	2460891706.603833	6095352726.015393	2104231285.902586	3866842056.7516103	2110733927.2526853	4013934543.707351	1080652332.22525	1980771601.035264	1053412572.8055508	5717924575.179119	9246896128.112026
Com_40165_pos	L-arginine	Organic acids and derivatives	Carboxylic acids and derivatives	Amino acids, peptides, and analogues	L-alpha-amino acids	420791.6619490184	483201.18062933965	552340.5829184158	517937.1662845715	392223.4681889789	227558.1880386281	507924.5078388847	499188.2549805391	334012.3237153712	406555.2023731072	445618.1060242267	835002.4015557317	494960.238769228	560191.0324251944	668757.051589513	484730.79368230817	280355.27904006786	325942.0246628994	338345.3893035202	310497.2735246314
Com_4029_pos	3-(3,4,5-trimethoxyphenyl)propanoic acid					29165934.48350296	11015111.9089336	21182095.24000402	10728055.733282017	15051187.40662633	30782052.210325573	12791862.997407582	18390302.03839593	19389481.39578162	19960562.594232384	63074135.64528897	22426561.148488548	25981990.64921966	17879852.702438284	20843814.6809366	15816490.047274975	21694739.82165073	17471417.141279753	4507503.892499267	16884620.65709145
Com_40453_pos	Sulfamethazine	Benzenoids	Benzene and substituted derivatives	Benzenesulfonamides	Aminobenzenesulfonamides	116217.41211918672	26194.4261573396	80916.84462214686	92461.4814390845	259950.02303457027	84514.64722542069	788305.4748818295	81496.78182213042	107834.7399638775	52186.23837691148	75339.9789992023	61431.51435861807	45095.84083583464	55732.44483060988	77371.2936620646	50131.83995012136	68640.03879479821	40810.05265556016	91932.60371883944	87275.67358818087
Com_40552_pos	5-hydroxy-2-phenyl-4H-chromen-4-one					94291.74978480472	99908.69889460738	90791.93541254252	100829.37022189693	129899.83536879522	130091.30693151632	104575.55029732404	90593.72704398067	93342.68799110764	97394.22628363848	474681.6992460716	116301.28527896204	123945.2420921498	266446.0459912652	95365.19164720464	180276.73864453757	214514.67095111756	117951.79338316138	161575.9674663616	122286.62957915316
Com_4073_pos	APK					4751003.232901325	26405562.653314225	69583454.06525396	46824309.4530834	19599033.806738395	8583705.355384294	10733810.069861868	12971457.602852434	36095101.70926503	23690318.102808468	22605111.679593835	50764334.60731062	34234438.06787581	75203248.6180836	9713867.855199078	58578119.48984231	26584727.06326709	19087714.76310924	15859823.508605557	23727294.32453115
Com_40761_pos	Estrone	Lipids and lipid-like molecules	Steroids and steroid derivatives	Estrane steroids	Estrogens and derivatives	57343.856445566	87192.6942420461	49407.78668718225	402215.9472444507	57385.88166045287	53345.92335845844	35385.86868556168	27800.824498580776	159972.87368880922	37710.727513083584	25183.6627979856	43071.93945951547	52900.11295046733	40020.792889196935	43749.92569666007	32716.462106188807	42272.437684631535	38532.39065510256	53955.3512789187	72525.05707832899
Com_4078_pos	7-Ketocholesterol	Lipids and lipid-like molecules	Steroids and steroid derivatives	Cholestane steroids	Cholesterols and derivatives	5674901.48890201	1473605.227149275	18670874.71136341	25243544.197476886	1176235.9450007405	2797792.4376424598	2854646.4274438466	2841834.544200836	8280694.269195427	4748961.329878313	1862816.1366087676	876637.1156399641	1168005.3558376485	1864547.146985652	1441186.1303930294	58524733.04471424	7311633.046371319	1346683.2790662893	1801914.1792246236	1175935.3795605134
Com_4086_pos	Spermine	Organic nitrogen compounds	Organonitrogen compounds	Amines	Dialkylamines	15198480.274257896	11962588.538669536	11202350.492734555	2039616.0946106976	2408792.826037609	923291.360040696	1308356.99719999	2741222.4795972034	3857681.013496905	1358365.6755666404	38252206.18154353	113174661.79991084	3125184.9247886688	1086242.0895605427	8116710.13663133	3361614.55300129	835425.9510857965	2733402.4034721614	1237301.1264283543	1770492.6253333725
Com_4094_pos	Daidzin	None	None	None	None	2224460.170467012	4914116.224721672	2396209.313533091	1486143.9813200932	1830330.7836094983	1223811.7912497465	4905450.911531828	2673985.0314891646	1887453.627348802	1874342.9262259817	2406767.553728695	3189965.825276026	2666699.4296108345	2575318.07761006	3249063.260536229	1616754.0726357792	1394256.7556070522	4487055.946210029	2474610.254425992	1736567.1414685363
Com_40980_pos	HKK					128166.8039320805	146985.00041722995	325644.2296688568	165726.60614423215	127330.48113279953	76816.06027823193	144710.47186994442	139344.36380939552	110948.15271610073	126076.83648329602	143721.08900541769	182375.8425619851	171755.35740075132	296268.96902618144	172412.5584652333	179622.1350741351	205372.6616567518	154090.96139372428	108469.9776690886	101250.35903498472
Com_41032_pos	PC (18:2e/21:0)	Lipids and lipid-like molecules	Glycerophospholipids	Glycerophosphocholines	Phosphocholines	41542.63389409056	25377.0822993245	54086.792620027394	169677.32254501918	40141.188659769614	479418.5104088504	49640.98322437368	41707.10565649867	47125.00939763178	43915.543099785966	23452.619424819677	43419.246849319214	42971.39703079592	39582.88786857124	36447.69171868605	28323.805663706906	43661.68061272484	42309.0255908103	68298.42143649686	35617.206277639765
Com_41048_pos	Lysops 22:6	Lipids and lipid-like molecules	Glycerophospholipids	Glycerophosphoethanolamines	2-acyl-sn-glycero-3-phosphoethanolamines	32881.25581685781	23697.814645988678	41935.030469332414	29894.1940598621	432890.0177412539	44495.35520600062	83950.33119757797	33936.69027825834	40416.45660573246	36046.546174759154	158794.14320235932	52926.46092197644	43869.30959401649	54109.73065965224	39271.50051974939	46971.50895941556	39968.112579402885	40519.5290401748	49020.35608805216	517832.8788632865
Com_41146_pos	PS (18:1/18:1)	Lipids and lipid-like molecules	Glycerophospholipids	Glycerophosphoserines	Phosphatidylserines	111123.4456683802	124964.4025391786	117751.93816230904	70487.34173370077	78249.17234878502	264443.4870143048	93058.43243194162	437086.32633079897	93415.11596772134	88824.4642853127	64419.97210164002	114597.3668337898	121356.77652312657	99433.2906196509	84533.82557945992	72857.94386999441	107733.47715226596	82489.96592303035	138015.3173528962	75176.73862902645
Com_413_pos	ENK					685225318.1681968	129693098.840349	58534137.98482482	298891303.8458326	946957855.9581348	57452560.1444491	479134713.7867934	828983056.0116047	864931146.9115834	563907998.0941726	622071444.5322684	359562629.1613288	751923461.5145389	26239136.5731577	356461558.59505826	104809453.25127484	1008104216.9340416	29859271.468156304	794965754.6465751	1193469655.7580724
Com_41432_pos	Octopamine					68137.59794237852	39913.43525142288	87717.02899561763	63712.91335595781	106587.6853040902	99040.14001805188	159143.93824264183	54036.75581212135	423655.6927747592	80289.19639483733	41870.85300856253	116563.89527430011	85500.1752314969	79335.70866494493	134450.46572628198	49184.8402425512	109674.71762710252	77004.4854540262	134899.91362049215	63246.48234692554
Com_4157_pos	ACar 5:0	Lipids and lipid-like molecules	Fatty Acyls	Fatty acid esters	Acyl carnitines	67135668.70776926	4648444.927648384	2759309.805831904	4015786.81598161	6058691.578684263	8534700.989283755	11336251.811419357	78930996.43610542	2149338.3676235364	10974998.111287942	15229861.836980972	62399955.02369303	20665742.76881928	1978981.5842825423	40547207.59429481	1467353.5710986624	17638651.066371106	12990028.810625205	3328064.2812367203	10390745.935552482
Com_4187_pos	JWH-018 N-(3-methylbutyl) isomer	Organoheterocyclic compounds	Indoles and derivatives	Naphthoylindoles	Naphthoylindoles	18869822.4907589	16028709.85309091	280633.48936218873	239228.05303106955	3408451.725321419	286157.73779540526	14238254.257661588	38025770.79635248	435743.9011992306	13036265.896288568	43267413.22233154	61963978.70617928	1255125.023182697	316383.5252883868	99273594.08510414	221350.44222829843	289282.1976608775	3419156.6912238733	740711.0361179141	1841190.562810471
Com_419_pos	Pholedrine	Benzenoids	Benzene and substituted derivatives	Phenethylamines	Amphetamines and derivatives	10065421.794500114	3527521.675590388	2817206.6966390605	1999060.249513972	420255383.23537886	3502065.146491634	64669064.692110665	1903952.493665149	5927892.977208588	2925751.6995030306	53681125.25305452	162764183.95712936	3822576.9703202136	4039308.084487622	3164149.4126219903	735129639.0361118	17062021.52471263	2590366.641679231	155346487.8670657	2420317.059965112
Com_4194_pos	LPK					1217932.2204442432	6283445.380168808	59143567.02163848	38838147.5751955	29008670.799784243	15701643.03870591	6102943.893137313	2551518.276563586	24653878.30324471	3125891.7624857184	19202846.392245173	12767243.65368268	54583506.78895238	64410551.5440234	2210364.487129472	56550385.49474598	28578229.560884327	14144319.909789125	21916707.337695517	10777422.532008912
Com_4206_pos	VNK					8603138.649231557	4955406.690138348	16000730.08468014	50197084.99080751	29198901.925127216	5842849.854295649	13110271.087072192	3576817.948131609	14576206.858090304	12990961.997930126	13716712.72763697	5962492.517595678	31208157.51867513	27057212.575242728	29173062.44365844	33026295.478765897	9340682.16625392	8909282.019200081	17731866.994056158	29189410.22198332
Com_4218_pos	Indole-3-acrylic acid	Organoheterocyclic compounds	Indoles and derivatives	Indoles	Indoles	41338030.7363199	33042853.238265414	25827334.418855444	30533461.45491835	23955727.640633352	8858600.315642778	17490517.95580756	77604063.74212979	19637385.45826126	9792296.794484552	16588747.839116732	19025880.5178524	19423417.55831677	37269353.175134845	10322907.827251814	53201348.80731368	11980040.442741046	8451807.646781622	24783565.393611543	18746584.06119124
Com_4223_pos	PLK					838009.8717282874	5806985.210488246	58703883.75586275	38361249.355356045	28480263.28697927	15264391.186978972	5566148.875998076	1919430.649001874	24255083.21176609	2701379.4213158228	18639438.01261195	11621546.734914197	53883021.46357254	63858153.24520391	1718466.4551033978	56112057.910897605	27781839.265887447	13768095.74440568	21082534.5142575	10350864.45930563
Com_4233_pos	6-Methylnicotinamide	Organoheterocyclic compounds	Pyridines and derivatives	Pyridinecarboxylic acids and derivatives	Nicotinamides	3844920.038878737	1909081.689831062	7762009.910192295	18904039.323364552	14090559.346868068	10612849.281530838	4296859.33352525	2417450.680444968	10912622.798570983	22356778.359945595	5050714.451596803	8016745.820032783	31093354.80740961	17257790.225947365	31065369.110314827	56009384.70679285	9934314.419801196	52582025.53998529	12990579.039823504	6225733.703008304
Com_4236_pos	VLH					1374416.9292199018	4987434.957058303	22029830.661774617	55693659.04413332	26114563.768310744	6343700.365061048	9915539.52244188	2789120.9716822635	6971241.6065639295	2925090.142723358	6024067.148452633	20343975.326976344	21785236.20041587	60975198.22585099	2273250.6261323458	18282107.11342475	5883700.71942795	7742087.794217749	24305443.00719384	12542526.694139436
Com_425_pos	Maltotetraose	Organic oxygen compounds	Organooxygen compounds	Carbohydrates and carbohydrate conjugates	Oligosaccharides	50662689.2292212	1733384.225047157	3513104.707067935	1505604.279252523	1423572.0810152907	1145227.081800303	4463786.495889058	4618626.075051196	2244117.596469241	1630320.753449292	1724293.830585285	46944023.02002393	3803979.293038677	1529281.787643815	8296853.578064661	1643171.8568716731	2614226.297408404	7794863.820815263	1954176079.896045	1890581.3672016964
Com_4256_pos	Indole	Organoheterocyclic compounds	Indoles and derivatives	Indoles	Indoles	41655756.25364208	23341199.15836708	44733034.560560174	39594550.9122545	33341685.652096357	38409633.80205006	31667540.241614293	33404069.5357894	84274065.05397777	62806814.261537366	56613696.92799635	22759159.51822988	46489206.57767309	96719783.88154118	53302957.23353425	54532690.729507886	50087780.97009964	68335043.97295478	36401431.58357677	52315713.30974011
Com_4260_pos	N1-Acetylspermine	Organic acids and derivatives	Carboxylic acids and derivatives	Carboxylic acid derivatives	Acetamides	10702649.361409849	9935984.586794551	61229595.78873105	16599281.74514082	11379654.595548771	2848246.4067609645	5924334.195560387	5729133.748361551	10566541.949156985	7107304.923137974	59234655.32935171	38339649.19184312	67653468.3472623	7421671.86892624	47525664.03380212	5411841.1208053855	6375898.556922091	49056351.1983568	3279107.4847947536	15230655.366862273
Com_4274_pos	Enrofloxacin	Organoheterocyclic compounds	Quinolines and derivatives	Quinoline carboxylic acids	Quinoline carboxylic acids	31732303.007810198	25096070.296364386	7513768.863626888	13798688.32188907	37667012.87707467	8736436.230989913	16398172.040381871	44247759.63417714	16863076.776730523	29036836.178504143	58895523.25320688	27176302.79617003	68447600.74727193	8255186.635695487	58424657.49941954	12047914.02897648	4898661.059408952	13155871.59865805	12427043.668549871	28823526.809631687
Com_4310_pos	GPH					3721078.785464552	2483967.112981396	3624754.531283295	2290513.587351336	2623127.954783821	3789605.946042594	6820036.01044354	14891083.785828289	2721971.59697159	5767520.766196043	3265324.8971114336	9085428.262695134	3508239.158035804	3222504.856946207	5802929.09005697	1592489.9874272598	3255238.3434317363	2511809.099416875	3982679.3939158735	1996979.35741144
Com_4316_pos	LPE 14:0	Lipids and lipid-like molecules	Glycerophospholipids	Glycerophosphoethanolamines	1-acyl-sn-glycero-3-phosphoethanolamines	3233900.438204477	2614635.962655153	21749418.77827486	33549157.986238383	2035254.0305358288	10682632.060932856	12403081.979128027	42155567.0268383	34333872.04657401	82225729.12102184	722333.0918983374	2439179.1886704643	1877813.461295764	2319179.361429309	609531.3473113859	49003020.63844138	27460030.37765708	2702888.567455088	12576344.594850743	2119137.328347815
Com_439_pos	N-Acetylputrescine	Organic acids and derivatives	Carboximidic acids and derivatives	Carboximidic acids	Carboximidic acids	11521616.022004656	53340265.2004794	477436188.6018016	254944214.05016896	151361171.35076377	161920058.2839708	33556509.98769557	10680953.983974664	528046410.0142065	277798376.00058484	82642730.10295959	74080380.75823306	298566542.740066	413399307.9731805	16909868.284923505	621015804.297842	405017504.2495587	236219034.8926175	265903634.2163082	240223322.3470353
Com_4434_pos	Glu-Val-Phe	Organic acids and derivatives	Carboxylic acids and derivatives	Amino acids, peptides, and analogues	Oligopeptides	11197494.075244524	7301199.031081446	34833976.40031896	10370581.6565687	20567821.39011344	2666322.903244482	7258662.954524539	72568515.5184902	7174418.7907540295	5717084.579654962	27815543.622351967	16116580.244117482	15009907.862669565	16961760.535099283	15111148.936360938	18370067.805616003	3785453.1386123295	7758800.345916511	16417715.024626637	13197326.914277378
Com_4502_pos	1-Methylhistidine	Organic acids and derivatives	Carboxylic acids and derivatives	Amino acids, peptides, and analogues	Histidine and derivatives	4672402.926731983	2682572.7726844265	77900376.8890974	9332362.185150664	9724530.686060056	44181950.579085976	7016169.798772167	1424497.2527076406	23298668.529553104	18460920.980647437	20807201.73425216	6428624.251356837	42675688.458044976	35875284.53842377	7091073.862924569	1639766.500067862	15066478.27888293	20463145.70765101	9104009.790487006	12566115.181663984
Com_4509_pos	4-[2-(1H-indol-3-yl)ethyl]morpholine-3,5-dione					9482885.104009973	14583297.550479526	45224235.956790976	48647826.59499063	63376393.91977771	15016934.460843738	30460679.316117663	17917466.0958673	30367992.875163443	19966544.391885407	32167002.047420666	32335434.13494356	62640489.0040635	69613930.02947536	15824852.783592433	51586252.19466416	30649749.59303498	18060434.273374967	31939147.305984657	48112567.026176296
Com_4534_pos	MPK					24757416.45345028	26844318.078263126	233513.4980127984	244823.2180039427	9802147.63924881	497383.7775356954	7315276.45221272	51554752.16164492	1606925.0183516284	9622045.4187589	54703477.15581397	8570109.120099125	8124289.409085238	271478.2177098139	19220846.28045921	195835.4019107324	6740037.773054482	903385.2286226434	3351449.9119023257	9076596.996928276
Com_4560_pos	ACar 17:0	Lipids and lipid-like molecules	Fatty Acyls	Fatty acid esters	Acyl carnitines	2889789.799163592	584756.6954857865	26654997.64074453	18727893.34499685	754343.352696237	2809905.837535094	1533126.2257771082	2270298.70604313	6601065.517427714	3999071.251420505	873956.3401083859	397788.2299225244	675141.5917610542	759625.3399454429	531147.0954558193	11269981.398885086	5810584.481202496	1471183.3400966693	1109114.102461239	741840.90323817
Com_459_pos	1-Stearoylglycerol	Lipids and lipid-like molecules	Glycerolipids	Monoradylglycerols	1-monoacylglycerols	313256762.0987708	105458396.26999868	250183304.81372207	608576285.0383606	28602821.04539368	73512075.62490204	223198670.7428364	224160731.81358203	342555595.8643642	196402556.0146088	64915472.71005492	50350006.2907803	115134818.48489672	116892786.61767396	119889882.8729928	671425605.3523331	117674596.68927404	79370944.75770032	105346157.54941936	71988149.97959223
Com_4591_pos	Glycerol 1-hexadecanoate	Lipids and lipid-like molecules	Glycerolipids	Monoradylglycerols	1-monoacylglycerols	40451859.63033983	10743131.362143887	26464531.032852903	50135435.14146352	5819929.180331782	12444764.239545189	24669176.51324575	20138354.459861662	23761632.866318274	22684159.454803776	9070183.563755648	13773500.295085	23183655.3344498	21904575.59012109	14685898.791598042	40667935.00044922	17120884.892845232	13976636.097339287	21081446.52227155	12921032.058037853
Com_4612_pos	Tanespimycin	Phenylpropanoids and polyketides	Macrolactams	Not available	Macrolactams	76658252.79325871	19393217.021835443	7220165.3695663875	4416417.086955033	6133308.430773019	5742523.583427271	13382165.187140323	24936149.12667821	13483974.17393808	18266907.46223701	9570271.129391508	20956499.003773756	8764335.833222713	6214758.811007158	40077747.22053212	5185163.903067656	6373362.4399753725	5278877.128598616	6676856.981627379	15715572.616880354
Com_4664_pos	D-Glucosamine 6-phosphate	Organic oxygen compounds	Organooxygen compounds	Carbohydrates and carbohydrate conjugates	Hexose phosphates	2706662.6673215907	14815259.469159495	13699966.512256503	32990511.569324512	21200242.700240504	30122242.801929563	12620867.50779878	16006208.414110605	12925118.508907294	42121117.29673564	2247945.539286981	37536184.46252736	58033130.17141047	13803524.46200559	9078134.794011176	9167979.515591728	46095751.28421448	30371467.398497224	11822904.054755716	7333920.680110934
Com_4666_pos	6-(3-hydroxybutan-2-yl)-5-(hydroxymethyl)-4-methoxy-2H-pyran-2-one					20873827.54711106	52193053.63642476	10035921.13313165	17451573.99488166	9421689.850175569	39844051.47973136	16807193.075565465	10473188.988982216	17420409.029792584	25974796.036658693	11129878.63245682	25074174.132726166	20442352.87763797	22024825.19958631	8831481.435214544	18894040.7750741	26958263.8596474	15599030.117839577	22291236.87582683	25367079.79472181
Com_4674_pos	octadec-9-ynoic acid					11382807.85012305	4306351.734723036	10776112.739873936	12649874.523922114	4703215.007143122	6687204.654454794	18863554.32307557	19229134.18039895	18289614.67883007	4677047.733931726	11044849.62657464	5404849.450702944	12058201.687346527	4633678.009216561	3468911.253562419	15397676.885126682	3408516.750975653	2613411.062872504	5548488.14577475	3604805.271425817
Com_4684_pos	Ala-Gln	Organic acids and derivatives	Carboxylic acids and derivatives	Amino acids, peptides, and analogues	Peptides	17333647.283130657	10248457.89948819	53259478.05589811	38842337.678036325	34613679.52345496	18624538.640064143	13438319.280809527	9743226.962561864	32682367.496550422	10624492.894106409	26990574.064840365	25103182.10957404	46423742.42243915	82718665.89543967	8100906.817860305	49150398.758985534	29628373.657037456	21832966.99652908	30947325.124281656	32313547.49807751
Com_470_pos	2-(2-amino-3-methylbutanamido)-3-phenylpropanoic acid					49494125.64027098	31462735.92133343	977834560.08443	535284824.670852	428029941.4385349	50165226.92031591	185481196.5215284	15832136.348076511	127125482.53002892	28680391.33191204	521825625.0480608	158178479.81672743	486595460.8437696	1246560337.8607228	19881410.26671417	490740140.79710895	82346005.75528528	99946886.38486348	320110289.10373247	145917494.51041678
Com_4714_pos	7-methyl-3-nitroimidazo[1,2-a]pyridine					74402823.02775866	20100319.00683222	6088572.017327396	3806245.469541744	3013257.119032892	9301341.100123797	12886204.857476108	18087985.402087957	5767622.190855611	7853482.525176481	5531056.481724718	11396706.373053322	7968277.030482793	6797853.999022342	5261238.236348245	1188993.3291693046	6998868.396885076	5137525.043734084	5392593.79891017	4070141.731026079
Com_4737_pos	PC (18:4e/2:0)	Lipids and lipid-like molecules	Glycerophospholipids	Glycerophosphocholines	Phosphocholines	20638939.04490516	1598620.6547817076	14682360.624462768	24481016.900499366	2490683.2936621085	3764206.99145691	1770938.71286701	1811086.585264744	1666965.646735863	8510990.039726598	1303389.34476017	1414173.887185137	2219572.486426832	3276588.2568908045	1933855.0613175605	12946450.449280726	6402628.538747961	2307587.3439823044	3639869.416031202	982894.5978552249
Com_4767_pos	Oleoyl ethanolamide	Organic nitrogen compounds	Organonitrogen compounds	Amines	N-acylethanolamines	4732976.616993156	1679899.8456230292	18693872.64932225	19797534.061951134	6148026.444262306	9257054.561012808	3466837.1423229324	7341119.022178491	12727824.516717087	13365923.042354884	2912891.6664970308	2748583.6034579608	3492564.7771991086	3467753.292664957	2864982.919055633	22462399.0602933	9.57886e+06	3830494.2323176633	4977632.759531581	4794889.149595447
Com_477_pos	5-Fluoro-2-[(3S)-1-(2-methylbenzyl)-3-pyrrolidinyl]-1H-benzimidazole	Organoheterocyclic compounds	Benzimidazoles	Not available	Benzimidazoles	564834384.6084727	32967847.2979595	32799008.319624554	219172350.8472153	811682650.9358189	52562436.791922025	736034706.0192046	717257209.3286355	548055280.9242615	789447190.7508829	489718008.77451336	437628498.2213404	694400168.2576162	62771335.35353554	325226060.6938101	86732594.27015032	581830715.1890862	54482266.64679653	921704600.512329	926233660.5675378
Com_4780_pos	ACar 14:1	Lipids and lipid-like molecules	Fatty Acyls	Fatty acid esters	Acyl carnitines	72926286.33690155	184335.49961118423	278878.59435247374	450363.014757045	216872.5392732385	333678.88573557435	417586.4001541326	1451037.6292247267	268892.4805764491	331831.6707583053	209888.22452979823	353818.7328241094	288765.61560525245	250248.6967566797	938602.8045600344	304392.2953000916	303168.7873908118	261433.58275961832	371516.9515444511	232845.80289121703
Com_4781_pos	15-Deoxy-Δ12,14-prostaglandin A1	Lipids and lipid-like molecules	Fatty Acyls	Eicosanoids	Prostaglandins and related compounds	12757950.133665169	5301363.353163103	71802672.90637557	39471078.05744896	3915241.428642145	7956739.083395749	16061625.626447815	19507904.232023336	10568540.844087126	30771754.033887044	21767597.865182668	12338864.619173266	54166132.20470881	6680677.445249697	5708251.702223198	5893555.819577803	13766643.892796343	15146991.013176072	5151145.159588733	2694942.166736107
Com_4791_pos	GPK					17490669.206649017	7786689.877722805	45241469.69842426	16012977.018667463	21860182.16791142	9373915.981536292	16976704.159622926	7731733.827111349	14057684.339481166	5794953.284820094	10697772.469104974	9288456.173870254	29855140.75954094	36678287.90942778	7536814.107114673	47460872.82211835	13307525.231870305	17246258.231087945	13956489.851136897	9127016.416335808
Com_48_pos	Gramine	Organoheterocyclic compounds	Indoles and derivatives	Indoles	3-alkylindoles	51067911.60640277	188317752.24226007	1888106560.955715	1337573712.0705285	1340834503.1655433	971021015.601874	30534887.335320875	34385233.22095032	800521500.124389	359148941.63621044	19522361.629960906	630204342.1945789	1497610381.5107045	1364164991.766732	36492217.44071535	5148497019.748507	221664173.36180043	16379984.0838731	2388578268.769049	365432334.09483343
Com_480_pos	Benzamide	Benzenoids	Benzene and substituted derivatives	Benzoic acids and derivatives	Benzamides	56419727.02263681	34397856.82459774	70225802.00212978	41365595.9915675	211849002.48357576	103064945.2097529	72011901.28729104	53890237.477151126	785475173.6280084	211785293.6975364	51038529.48848824	213338722.0417674	343076826.7177137	417841431.0586444	24958193.2520811	637460978.8823189	78442173.85289153	188555331.1518373	544878723.5750823	59529578.16435261
Com_4826_pos	LPE 20:3	Lipids and lipid-like molecules	Glycerophospholipids	Glycerophosphoethanolamines	1-acyl-sn-glycero-3-phosphoethanolamines	5103723.188193212	1223568.543094516	8699373.108376628	21218563.30674558	3584591.0979804927	3556998.1947286483	1992468.701172495	4610168.312688733	7556764.554631297	19348895.89709578	3083023.539464846	3182263.0075168074	5750322.919069265	2990017.8052440267	6632617.755513945	34117731.05095289	10154187.593067393	4222259.13120423	4844016.967245902	3111820.8420986165
Com_4832_pos	Cortisol	Lipids and lipid-like molecules	Steroids and steroid derivatives	Hydroxysteroids	21-hydroxysteroids	71702773.53341171	11490583.62359952	10693241.429943046	4776641.658296354	16592500.000632074	39876236.301645055	4204459.964575827	1157251.9461388418	10413429.986109396	16380680.538873054	10570557.317675438	18099080.186182942	20679297.537043456	12726975.383409595	13157055.954013456	1437422.3291728147	13264253.268651145	18650286.71121595	13031845.162645042	4762528.999181307
Com_4839_pos	Piperine	Alkaloids and derivatives	Not available	Not available	Alkaloids and derivatives	7154692.470180659	1068198.452839984	2278420.616814832	4524215.422725167	2316983.606912757	2105258.369676545	28267386.1511868	64596840.65294437	25256313.14905365	2707850.699435997	1026418.4834370888	31341559.075938147	6863167.972154016	2246423.04751306	2814112.229873052	1931910.249007688	1671130.8329881525	3762870.9200458536	2673418.701316912	1360177.1986272533
Com_4861_pos	(+/-)11(12)-DiHET	Lipids and lipid-like molecules	Fatty Acyls	Eicosanoids	Hydroxyeicosatrienoic acids	13402837.759292535	10238845.895982746	21440447.202813733	24142501.41256081	30029834.71295327	10839134.098496316	11243247.296912692	4828029.120165478	59065201.632450245	13037706.411508065	5988659.082880247	9763945.029865278	14663220.160471777	23226027.902285837	6315746.180040767	33187056.815696277	7576373.647946277	12609690.98133246	31612980.784245227	36682372.018229626
Com_4877_pos	Norcodeine	Alkaloids and derivatives	Morphinans	Not available	Morphinans	4908313.885797868	1231922.78049413	1983378.1307746752	1079083.7906152827	1250294.9996916696	5963641.249231305	1313732.9669055874	1428497.1141872762	1357273.8339530742	1186391.1436237935	1385771.6060413306	1797878.937943332	1601833.3707328755	1985400.108274282	1260130.6785937238	2034395.373919704	919311.7189561008	1026265.6607941738	1300628.485408363	1078467.7892433286
Com_488_pos	2-Amino-1,3-octadecanediol	Organic nitrogen compounds	Organonitrogen compounds	Amines	1,2-aminoalcohols	46105140.554527126	8040168.372936239	457538312.5943957	474395351.4681331	14044579.555708865	22924519.6125204	26186715.525840305	28090330.51918073	81509316.84597173	53344147.94099701	14580995.00071836	4994332.759629462	11307282.924620513	13117718.814650947	10932419.772336865	511206470.78104	77323878.81164184	26487144.41337448	30685757.971819244	11238127.746003004
Com_4885_pos	Maltopentaose	Organic oxygen compounds	Organooxygen compounds	Carbohydrates and carbohydrate conjugates	Oligosaccharides	9854370.865025546	862628.1870384661	1438754.7952023218	1078274.3714645987	1450282.0368323536	785676.1378850567	946643.1089016246	1060712.37117427	1925580.1697930417	1222883.7696690217	1382037.1544335426	3578741.788764442	1789136.623688018	1557975.1355427648	1797308.1776688232	1674002.0819668386	1283099.3870712246	1288279.0817076955	90275184.92122687	1926053.645325131
Com_4893_pos	ACar 22:0	Lipids and lipid-like molecules	Fatty Acyls	Fatty acid esters	Acyl carnitines	784978.831935866	189792.63638561583	21275414.26730488	21273645.419483487	312089.31148142007	333411.3161535567	286501.34712616005	836617.728720983	1789191.4843498743	1168200.2382904869	214330.00703910145	270389.1654791362	511058.8683851668	397469.94126434426	214896.0784809071	15282695.66583376	946544.5226872176	268223.50203246047	402515.16158967576	546157.5706244182
Com_490_pos	9-Oxo-10(E),12(E)-octadecadienoic acid	Lipids and lipid-like molecules	Fatty Acyls	Lineolic acids and derivatives	Lineolic acids and derivatives	185835797.5256418	154020440.103976	274484645.01118594	273560082.0244765	116320667.8833132	126727463.60314544	238669433.2004094	79498751.18062355	343196874.2636104	119017946.1904248	104130351.87235336	301424083.055682	145433033.94897678	145408354.1258417	62904677.353752114	456991811.73429006	100323516.59946184	295868893.42161804	78091941.01687318	768622197.3875386
Com_4928_pos	Kanosamine	Organic oxygen compounds	Organooxygen compounds	Carbohydrates and carbohydrate conjugates	Hexoses	15323951.709641472	4735284.665015238	7529473.272502303	3248590.131975138	1593302.2981640531	18308131.61905107	5218025.752454059	8126120.485196656	2904953.750164898	1827373.585703868	25431347.28663056	26883510.394724764	10287009.336157003	4284910.054791553	25382852.35526184	3279015.7106300066	2473710.250298465	46372938.80793132	1426824.322924924	3006366.433667989
Com_4942_pos	Phosphopyruvic acid	Organic acids and derivatives	Organic phosphoric acids and derivatives	Phosphate esters	Phosphate esters	1448790.370217611	4058621.6140694586	37576131.780467	17274102.033938255	19908060.096937064	11800258.361491453	6344813.0713893045	9060253.631754449	52715503.837862216	22173119.757658657	17565156.63857658	2367284.365911813	37754833.37060247	57572759.47551941	11659004.830379345	39745705.86285174	24078149.04166078	12700453.718477711	30767380.11122728	33446346.112894725
Com_4968_pos	2-Amino-1,3,4-octadecanetriol	Organic nitrogen compounds	Organonitrogen compounds	Amines	1,3-aminoalcohols	8134807.925092085	1960063.0715509648	39644062.27213924	26596209.03321524	2250374.7059242544	5084554.8378866725	3941339.866387578	5632153.212515419	8591972.75219518	4837016.997928394	3158551.3876878675	2067168.96371055	2663468.148704149	3074829.0634217616	2854767.847868744	20728591.718172885	20956135.493026584	5823170.57207569	4605072.204182589	3056157.047776432
Com_5_pos	Tiglic acid	Lipids and lipid-like molecules	Fatty Acyls	Fatty acids and conjugates	Methyl-branched fatty acids	900996779.1258332	1535498345.2571847	14354639073.39258	8611363479.644417	12009410161.5435	5021148443.386579	1579550536.0098343	1924879711.5953844	13248833752.072418	7313698218.666256	9.06891e+08	7758380724.4129715	14984489188.688818	15087812887.965769	322107616.72578734	14467845369.047956	13227093693.552958	3589141874.22132	19002128996.35839	8697634004.094103
Com_5016_pos	Cuminaldehyde	Lipids and lipid-like molecules	Prenol lipids	Monoterpenoids	Aromatic monoterpenoids	40889973.468151	15529617.567119312	18496653.627954364	16473817.301361466	18070035.019498102	26876563.44049105	31062620.963864703	19286534.54118949	30968943.62719885	23836135.681210894	12665555.682275487	30207593.25339657	25143546.743335277	27062565.51920593	23042869.909628257	23956879.708283126	38463991.696114406	24102356.341373004	46313907.77510788	39269566.988707215
Com_5021_pos	PC (18:5e/15:1)	Lipids and lipid-like molecules	Glycerophospholipids	Glycerophosphocholines	Phosphocholines	499526.9119920158	470806.387631107	579202.2589381846	390121.0661419773	262898.28840450826	1296726.2603202297	1147113.1193681925	1163189.281786325	1397109.0388531147	1603646.2222453204	446797.4830784501	1384258.655173072	770045.2643455475	792565.5864981121	961259.4222193076	1002876.4146992808	591226.9970355488	1166228.1732275505	1531265.7571896045	807470.3752225337
Com_5027_pos	L-Ornithine	Organic acids and derivatives	Carboxylic acids and derivatives	Amino acids, peptides, and analogues	L-alpha-amino acids	12225033.664872237	5942913.810148349	15184545.406621272	17034277.922124047	32643546.996576477	7293980.925477286	8794051.519499082	12345096.275183788	18726002.752320927	30833918.96015755	47575824.455447465	10103439.766105978	44370126.314944014	38481995.89010757	16520400.69992005	9683636.037227746	14006515.990563348	20659952.11751271	26223128.26797833	30093166.63945641
Com_5035_pos	YLK					30187399.848557875	5008267.3450562	9788841.106613375	33117269.191686336	44813853.83210289	4856973.462696191	14596255.849192794	46043883.6239595	51970683.69539886	21566826.49524879	32801445.188181512	7251355.560701889	36877021.94806628	14971567.980840528	33483791.488716625	7568751.939227088	33690673.773002185	4944617.68402634	19654313.248931486	45778712.73242982
Com_5048_pos	Glycoursodeoxycholic acid	Lipids and lipid-like molecules	Steroids and steroid derivatives	Bile acids, alcohols and derivatives	Glycinated bile acids and derivatives	67831401.01601985	10485291.166026216	3666566.419024135	2013326.218255745	1064648.0130680592	10970868.757708617	872028.7875621562	1995317.524722321	1254410.026685795	752800.4437116878	1450594.2076561595	873819.7379654078	879313.707600315	827690.9717147833	2425987.315883188	530580.1578924727	954695.0069056164	1526236.0271969566	1270643.5171638737	702185.7693716496
Com_5067_pos	4-Pyridoxic acid	Organoheterocyclic compounds	Pyridines and derivatives	Pyridinecarboxylic acids and derivatives	Pyridinecarboxylic acids	19807890.457556143	11542384.134659814	31396661.306035545	22723990.592461865	18495544.708433703	28274069.432356093	19034684.962427355	13599099.79505886	20286485.56922374	37511888.56781436	16095413.79646631	27592680.439875174	25885280.542921785	48811813.61884643	19768555.04250489	30402196.62398304	22595032.5911783	48022598.82056434	16740322.266223133	20819838.596041907
Com_5079_pos	3-hydroxy-2-[5-nitro-2-(1-pyrrolidinyl)benzyl]propanenitrile					60726122.42984445	24764849.522676904	37041181.17823142	38413924.53039709	55814277.45447069	12602788.9613669	25216923.456226096	17036244.34854265	24377595.150818072	18004929.386020906	44089357.67560194	26954867.267009884	55639361.43636464	60042354.39001017	13847550.389556466	40224695.73338195	28308720.71751778	15391094.255736737	30541038.1816512	42544929.82755391
Com_5086_pos	(±)13-HpODE					67248287.26146328	1395542.1696139125	2432766.6178358463	7183052.6975137945	1939988.3222394916	1543120.4462395683	4870737.679591947	10422942.177568307	4538031.400331078	3829460.807040705	9737876.131328693	7347419.713038894	6713451.445688671	3740067.5494962176	15272747.47127214	4598040.160935596	1653771.1048495404	2795410.64618798	2439840.994024092	1494751.8644828987
Com_5119_pos	DL-2-(acetylamino)-3-phenylpropanoic acid					19365402.454963416	4769466.268684933	22370751.538543034	12700654.39086246	6429945.69438595	21717021.89321273	13024770.31713472	8464020.839516973	28667368.177387383	11062526.678117871	46609987.3748867	10623555.465028198	21030213.190041225	44556788.373867	25872043.69346144	37572180.48352761	8581887.124743445	24346190.93957376	10087401.29810921	10596972.872038718
Com_5127_pos	Sebacic acid	Lipids and lipid-like molecules	Fatty Acyls	Fatty acids and conjugates	Medium-chain fatty acids	768450.7256159434	662142.3808167834	797872.2881096152	722915.4506148311	873373.5217511427	667427.8500368198	716513.1420732449	1869715.2874553583	746100.0554519651	709549.7280603227	957736.9543265848	1977650.5153253784	1123845.8302175878	1026277.3610559698	815316.5052878389	841990.899742876	1042202.7859086738	737166.1122261569	674508.2594612781	769329.9693105137
Com_513_pos	ACar 18:0	Lipids and lipid-like molecules	Fatty Acyls	Fatty acid esters	Acyl carnitines	21596472.908732813	4494751.378586808	454170723.5815268	203145529.95248732	5949962.696115964	15976768.690284062	21161666.32527823	37319011.37297883	87971827.83675991	49516818.92509545	6644996.007047921	2235852.296223009	3702917.191252203	3912059.819190455	3637041.774498842	182036713.8642608	36263220.48366942	7350809.625808483	10583188.638419166	4701571.328271224
Com_518_pos	L-lysine	Organic acids and derivatives	Carboxylic acids and derivatives	Amino acids, peptides, and analogues	L-alpha-amino acids	95782232.76938307	41399296.98541825	169160537.44580933	177000049.928923	426664962.8625099	229330541.53280196	55109949.03252403	80327704.57046956	216733174.1141734	147852198.34016982	275436493.36089534	198670529.18693987	167726114.71924746	406565315.3923533	88910624.00111254	586701605.9010506	95091291.0934981	238998909.6290482	305969616.00765246	141101207.88889083
Com_5202_pos	Propionyl-L-carnitine	Lipids and lipid-like molecules	Fatty Acyls	Fatty acid esters	Acyl carnitines	3253256.969389469	38282225.66822758	6770970.091322165	4729103.659462892	6346685.24500066	4417020.356906182	10979156.644323949	22699756.819674958	3592373.476504932	16881295.430730164	5104405.655295145	13260458.702525131	6005258.520900589	7858166.433527566	13910926.768737398	4383627.665722692	4988360.58355832	7016199.228186903	4444183.103054053	5199933.117010321
Com_5212_pos	DY131	Benzenoids	Benzene and substituted derivatives	Benzoic acids and derivatives	Benzoic acids and derivatives	531316.676854907	45232167.13422716	721637.9594334012	416108.1353119701	437872.85637771175	458909.4347717204	335013.6632808093	385809.1546574062	425585.8023442944	505327.0178524824	279323.7223562946	617318.122887054	604907.7733494828	652035.3745487235	472998.3207257989	879239.3935885685	386608.2088450459	328938.98822370684	739933.0594505462	296952.6094294471
Com_5278_pos	11β-Hydroxyandrosterone	Lipids and lipid-like molecules	Steroids and steroid derivatives	Androstane steroids	Androgens and derivatives	974926.838120754	593601.4358560755	7518579.851956516	2745554.281248154	988058.4512808198	1071074.405431104	1021588.1343557202	703502.4082167747	1392405.6209098788	1102521.8296092094	457454.3527137653	624663.2697734733	896189.1604513355	825898.2234573339	639862.7737216939	25225380.92632814	1172593.07436418	891166.2436377817	1454523.7763117044	891943.7833315947
Com_5285_pos	dUMP	Nucleosides, nucleotides, and analogues	Pyrimidine nucleotides	Pyrimidine deoxyribonucleotides	Pyrimidine 2'-deoxyribonucleoside monophosphates	16165802.192772476	5349158.5236206455	2694628.7065013256	2131300.077590559	1442520.7775121192	1865629.7558227533	1636934.544955321	2934817.3577880803	3021836.110611624	1873694.3561417635	1408790.4399130545	24423001.595755897	1769207.7045254416	4317399.703054989	3580706.421058649	4007493.764979234	2846136.7058380875	27645707.019304905	3089495.577852312	1547037.0414769994
Com_532_pos	4-Hydroxyisoleucine	Organic acids and derivatives	Carboxylic acids and derivatives	Amino acids, peptides, and analogues	Isoleucine and derivatives	90228075.32500626	20629805.87271697	159989401.46476278	144485863.74821925	386941852.7986723	222475230.62646517	33156170.77832493	51022551.150532864	172091377.2878137	132588337.40417863	254817637.99148768	184831042.99369085	146585843.26006386	381169721.37534463	78531719.42783892	570574818.527232	54398725.50760065	228808447.73606077	272349096.74151206	75066943.01657972
Com_5322_pos	16-Heptadecyne-1,2,4-triol	Lipids and lipid-like molecules	Fatty Acyls	Fatty alcohols	Long-chain fatty alcohols	6479543.419260263	5343326.40154499	13886814.056091135	26009646.476516902	4988458.236235577	3733067.273919336	2261906.880448118	4295136.454136133	26000244.71839187	2917727.413141241	4964835.016412897	3756496.8528523576	5121036.416601267	15958465.167086285	3370445.116358968	41770874.80163227	3676255.9992824574	10133311.604834491	5830982.426247548	9770127.59810475
Com_5333_pos	3-Indoleacetonitrile	Organoheterocyclic compounds	Indoles and derivatives	Indoles	3-alkylindoles	4139544.374853352	1089336.9216261622	4248035.290966303	5904703.892012725	2505184.1462765783	2888911.776071733	664110.6034451161	1439577.3580645607	4892184.626337782	3308005.3984825416	1035966.8690647732	80684346.3514202	3929887.7229227824	11233988.802437032	2097847.889297493	11323665.889014572	4753728.479250367	1428498.10484365	4153449.058523815	4557321.6864393065
Com_5381_pos	N6-Me-Adenosine	Nucleosides, nucleotides, and analogues	Purine nucleosides	Not available	Purine nucleosides	5968905.520762854	4987171.618436723	5540928.649685064	34749984.07113868	34148161.27334232	4919059.383245755	17215940.301225834	17253733.127860796	60087115.35011169	15887477.07441431	12541319.919707566	6376988.134036631	17506333.97997226	8076595.843345988	11204074.898372278	8306845.190356639	25630321.2635714	3872369.231564034	7981347.270423916	39828976.6322556
Com_5396_pos	1-(3-methoxy-2-nitrostyryl)pyrrolidine					7894764.99851235	7518289.969848811	36710321.64969967	28555878.698887248	25429567.018967424	13165280.009641076	15816823.158760129	29684697.75256104	25685745.33995445	18400482.04827825	20830927.86905176	27619939.100286044	23387543.66662237	42385078.90756683	20666193.132655635	34467254.60037286	10951599.020530296	9231759.1997433	19297483.003935643	17517575.763142757
Com_541_pos	2-Benzyl-5-[(3S)-1-isopropyl-3-pyrrolidinyl]-1,3,4-oxadiazole	Organic nitrogen compounds	Organonitrogen compounds	Amines	Aralkylamines	235605663.6040991	239750091.7498692	47666280.19971991	175092090.69513583	596817150.5350338	55728175.092312165	548249518.9745207	778249428.5507334	285664790.4201291	383689085.909008	422490271.1794454	309020826.7988209	511080702.124735	123718819.4255483	262788146.09146616	117462579.55808254	60358705.57216679	50506582.1296968	150354653.9941247	683115873.5663493
Com_5423_pos	4-Methoxycinnamic Acid	Phenylpropanoids and polyketides	Cinnamic acids and derivatives	Cinnamic acids	Cinnamic acids	4220438.604663465	1590451.4483126346	2783153.1787708565	2818635.7935021864	1910992.13445178	90265057.75767112	1942927.7228802168	1785317.066248617	3084376.872799001	1964210.0966090448	1144940.0261301734	4427621.794802068	38270767.82856408	6742688.507698412	1659147.0749422184	9714350.661834087	3230001.8464537133	2511293.406050513	3168465.4484447385	1711200.793181094
Com_5438_pos	Cytidine	Nucleosides, nucleotides, and analogues	Pyrimidine nucleosides	Not available	Pyrimidine nucleosides	5642357.180415871	11697770.11681198	13886576.123751298	40257329.08870016	16680443.713215591	19623165.488326263	21914699.97944915	16561479.565777848	25665734.759728927	17080741.244719855	25441692.01788977	72537596.59238039	16949970.19658643	38730210.95491157	15191092.048404044	20734953.482992176	31745450.26947295	8703185.951846678	25375653.538233843	16577356.208065592
Com_5463_pos	Phenylglyoxylic acid	Benzenoids	Benzene and substituted derivatives	Benzoyl derivatives	Benzoyl derivatives	13712619.22835864	10880756.479783468	9953734.950766057	8521608.453390306	9327819.547067514	28557689.85691675	20715512.440138225	19401146.630946845	8340917.039422589	54123345.081747405	8612648.95797845	35539640.73866622	19751045.43820848	11039658.835088355	25442305.82294809	8632308.485046338	24872348.948643275	57555860.33375068	13053050.067606168	9670776.478466315
Com_5504_pos	MAG (18:2)	Lipids and lipid-like molecules	Fatty Acyls	Lineolic acids and derivatives	Lineolic acids and derivatives	5123056.329346762	3025660.485179048	4303583.053244588	12389972.610369636	5989928.4873930765	7224400.932644782	5916634.06037604	4616401.34459748	34655080.444518685	7257430.3234606115	4252573.450271316	6814130.240287762	8176064.776194044	7878417.699959559	6384748.902778698	39832645.10543746	9333536.258395065	6956948.479170485	7003282.501501679	7834285.069681958
Com_555_pos	Uracil	Organoheterocyclic compounds	Diazines	Pyrimidines and pyrimidine derivatives	Pyrimidones	157112873.29123187	81547487.03624733	436576409.9627291	309548351.9398262	215908560.45227832	91423378.81039228	148999627.8482798	130296042.36537804	382664991.3789041	92796726.30330172	86197845.04805173	167852571.78514054	185217296.73496196	638983335.0152444	104969668.34756468	405789740.4161063	194551157.09092304	539622611.6343174	185776834.86226243	239012413.33941823
Com_5559_pos	5-Hydroxytryptophan	Organoheterocyclic compounds	Indoles and derivatives	Tryptamines and derivatives	Serotonins	5968518.00710891	957190.4405333484	7540649.370075549	8130742.4265509825	3422607.403833655	1816368.4080988364	2702043.6280934545	888587.7252506815	11012664.442892002	2341129.120960101	2642322.260759985	1817284.46591344	4025306.0332787386	13531506.250528648	1709758.765641362	39338435.562705874	1475855.3242137777	1764890.7748057318	4589447.036472731	2680969.1028799503
Com_5587_pos	SKK					21520036.162970062	9069390.024367468	7270884.700135592	23176933.11902425	6068878.387528955	5614885.336517619	29186523.03429601	35043646.305749126	11364009.31093906	16361259.688186862	19776039.19407113	3501513.166234807	25027245.965574943	10975613.15600708	31525170.23630764	5403865.038034928	6067180.547057325	7715869.515935576	7083132.498814254	4902914.626362558
Com_5649_pos	2,4-dihydroxyheptadec-16-en-1-yl acetate					3095714.452757232	1011674.4829428934	20568762.90456153	16576917.95648721	5089245.382004263	4306239.249319806	2945353.6684901225	6535026.371354957	5892302.214164933	10727341.602473935	792888.8759521645	1580967.92135012	1711793.597868295	1253350.1765046793	1193049.5617729535	23615652.035420317	7877179.485320481	3087028.718338532	6097756.707858635	8842896.603049424
Com_5671_pos	Cortisone	Lipids and lipid-like molecules	Steroids and steroid derivatives	Hydroxysteroids	21-hydroxysteroids	35711026.844312675	28388565.967742905	33498537.292451445	14358609.942532573	48716181.31649017	81535011.3883295	12538716.720021833	2183976.128386088	20860590.12579751	55959362.46033229	32951345.251765262	64706021.18046941	43478394.497478	34096511.84849509	57267454.3582521	2682554.9622920942	38394909.3172077	64941981.65482044	47149857.22845731	16737200.962024176
Com_5678_pos	Kynurenic acid	Organoheterocyclic compounds	Quinolines and derivatives	Quinoline carboxylic acids	Quinoline carboxylic acids	5161956.852671016	2007793.4554473653	14534310.57352354	9184254.818897294	6535349.819884599	12410090.516339628	2021267.5171299973	1603838.2819297465	8415788.815464236	7266094.969707878	5679786.098167566	6354990.054262172	7212723.387567248	20819032.2948376	8051231.053168071	38302232.91251978	2049943.5797144813	5416406.891979137	11871222.799910026	4208354.858864208
Com_5685_pos	PC (14:0e/22:1)	Lipids and lipid-like molecules	Glycerophospholipids	Glycerophosphocholines	Phosphocholines	2148588.2639931594	3411811.056085201	752631.546924851	874306.3371261813	783551.1790920699	84999308.29911521	2305400.756232244	2766006.993227229	808156.961719863	848193.4413853122	567428.2554895176	2058721.373123312	1038254.6495613328	943758.566730168	814512.8329570732	504862.8746738744	1118127.019571897	874691.2188493533	1556325.7281747384	815492.834267229
Com_57_pos	Nicotine	Organoheterocyclic compounds	Pyridines and derivatives	Pyrrolidinylpyridines	Pyrrolidinylpyridines	4291383.457441849	2764270.571536432	6255355.354138075	11541578.105618505	3707276.461599698	5346209.776139731	5395785.597353606	2650971.6215936537	4690961.19879942	3606198.371473124	2669865.597496801	8437057923.304639	19792312.927347664	8824347.694802525	5389083.744721253	3480568.630437418	7057121.671698554	3472909.0964511875	6449553.291022663	2686571.3695635432
Com_5703_pos	Serotonin	Organoheterocyclic compounds	Indoles and derivatives	Tryptamines and derivatives	Serotonins	5158966.476966595	1890459.964307223	57493393.9680782	15667124.9243584	15316646.24732241	1907632.519611096	3017597.844920622	1702942.4563046931	4197017.448754389	2606188.5629706946	4259183.434211849	5659532.022021178	11094070.528184038	58890851.13424999	1363051.1313814183	17553560.829570424	5435283.435133136	1417484.71049031	13164224.34617912	3780770.741109105
Com_573_pos	Thr-Leu	Organic acids and derivatives	Carboxylic acids and derivatives	Amino acids, peptides, and analogues	Dipeptides	57940289.62897147	64807200.98944136	603565993.3606465	422475941.62355006	430148261.5770433	70560338.825938	110097946.23438951	17749726.388361648	167583410.72521913	49359668.11039425	351403395.190826	128800263.42447874	406086335.1148978	802296939.1884725	37359763.950755134	531119122.4401338	167969493.5060463	83118887.66491835	232132387.8755313	222296213.578726
Com_575_pos	Spermidine	Organic nitrogen compounds	Organonitrogen compounds	Amines	Dialkylamines	39161542.498230495	136303498.79982924	687698405.2659855	313299622.4333885	307723568.78698665	106057313.40665978	35808347.21643763	49366066.140866645	400141444.2053661	189108628.46088687	233542549.14308885	451031346.4282181	452617761.7196076	200562793.9245017	69399650.91831689	348848962.8800109	121970520.80173528	218882218.0906291	156118022.26108837	194181610.38493133
Com_5811_pos	RNH					4096206.92823221	3114895.0881033447	48564261.91170456	11072845.164598186	13178431.940327544	7195053.648260483	9729500.583348772	3485981.6452766145	31911312.817373894	6999775.450741584	3391409.809822205	4597487.795787364	18970846.32002212	18451136.486564804	2614992.7904462954	19733739.893923484	7164746.674004029	3616583.011034401	15814353.448663658	13218496.302479854
Com_5817_pos	3-[(4-chlorophenyl)thio]-1-phenylprop-2-en-1-one					772055.3357038359	539024.0480063366	906468.2704310706	615937.1053543697	706212.0618866076	1096803.760235808	856350.858725646	702887.7438675779	1074773.3011959784	878691.961907324	649380.4393937981	966743.8578717442	1060880.76601564	1179270.3928792176	816003.5757544014	728357.0338899703	1075504.1213732352	68118152.19996847	1339140.0485781713	863286.4567701555
Com_5838_pos	Nicotinamide adenine dinucleotide (NAD+)	Nucleosides, nucleotides, and analogues	(5'-&gt;5')-dinucleotides	Not available	(5'-&gt;5')-dinucleotides	2513163.935191201	1730863.8913813387	43886610.97753054	4648566.126110669	2914150.7387834764	3017433.8036677605	1902154.6465508936	2131361.805215257	3964013.086780436	3299271.4338321947	3106016.7464723084	2655162.768089229	5329962.988389281	3130545.8365634177	2731365.476236735	28720702.46918639	8897604.08283563	12619474.713254193	4630140.549578518	3870151.1229637065
Com_5857_pos	9-Oxo-ODE	Lipids and lipid-like molecules	Fatty Acyls	Lineolic acids and derivatives	Lineolic acids and derivatives	20810989.691884376	3371818.1534819924	5648811.273533009	4292494.727298012	9400637.082755571	4419077.867082228	2602412.0818076334	3737607.761100746	30169146.443058603	3972208.404709963	5968437.329560393	48267278.5880454	7313026.204588616	18485673.31027649	5104674.075142773	23909575.0983952	4469081.327366979	13988196.374483673	6365381.053021103	41927346.993663326
Com_5859_pos	EKK					1529044.4390255471	3345628.9693416795	55649857.28145503	12734635.159481123	11742845.195968462	1303359.852555424	2574092.433592988	3239062.0866293274	2507621.947506788	1128581.0707008217	2006580.4308157617	1917432.62154774	3878884.236740656	27819142.353095483	3600418.465445152	31066921.660483684	1845244.3468122636	733410.3003951279	9927482.961843934	3220605.9912516256
Com_5863_pos	KPH					3180350.161181315	3770971.698114501	5317854.79608358	6377094.627606072	4071021.6534518935	624779.8391500108	6146486.096135078	1406075.1728585318	3125315.4978106315	3112256.670714184	39397021.90519711	7178733.957707435	12646821.405506758	10300622.731204648	1055583.5044218702	5295539.601710583	4643101.015176219	9898992.815993223	2176787.104868096	7833390.638908699
Com_587_pos	Maltotriose	Organic oxygen compounds	Organooxygen compounds	Carbohydrates and carbohydrate conjugates	Oligosaccharides	83393917.63873327	7808003.263836934	11235946.21782303	9014578.888013268	7187520.064523408	7575921.958369096	9826559.439260162	8486471.096894158	18712346.128606383	14389622.51140497	6849302.084099498	63514566.88736702	10529591.846878609	8402232.814607525	13649001.82598452	10709028.40139382	16923306.278660987	27555148.109068196	443377033.3931458	9545418.663089368
Com_5895_pos	6β-Oxycodol N-oxide	Benzenoids	Phenanthrenes and derivatives	Not available	Phenanthrenes and derivatives	815450.0018016001	833356.47651088	1070490.3484202905	944399.6272551157	1233529.649804207	618665.6670848744	970964.1668271878	1192894.6750255811	1072996.545039681	1002092.278058058	1182153.2553543427	2458432.285809334	1160228.5713572393	1323010.5436054117	1032029.5570447668	1095257.1413857257	735727.8791246738	1083882.3364987324	841671.6087810599	975149.5887754116
Com_594_pos	Adenine	Organoheterocyclic compounds	Imidazopyrimidines	Purines and purine derivatives	6-aminopurines	95883019.73528633	76244264.95887086	415235615.224834	514333853.8473616	128488714.79850848	179088639.9096967	127225733.4371685	153002890.78859746	322789177.42519057	194041398.39201823	60630043.30113814	196087105.86593944	167356437.2650755	379343680.4280818	95148931.60453796	293856599.8875411	279550917.1718757	130179337.67277066	280283347.2541756	136367730.38007462
Com_596_pos	5,7-dimethyl-2-phenylpyrazolo[1,5-a]pyrimidine					123349158.72868152	46919515.9536945	776629512.179394	65560808.86107075	25507537.3280994	354108600.0854794	12527548.75111718	90547750.91228938	281858038.82590693	75788013.58736539	318868834.4336864	61855003.36491218	53760512.29575464	253748080.04297808	115818856.29640484	141150136.83446044	155368826.06279358	78435798.03192519	17197563.860155582	56355639.61974075
Com_5965_pos	gamma-Glutamyltyrosine	Organic acids and derivatives	Carboxylic acids and derivatives	Amino acids, peptides, and analogues	Tyrosine and derivatives	6697363.253503412	4493254.451373868	29945754.812554404	27942000.86179444	15919126.618818449	11680231.88639704	4677437.774581677	11872734.995837385	16056281.371478705	13353242.825793909	15583522.645425024	13680991.4785927	30105206.6826787	41501895.51472519	5665559.312700093	35927226.40814124	21934910.092606943	6227855.695960842	19602423.707765847	11952636.82457586
Com_597_pos	Glycylproline	Organic acids and derivatives	Carboxylic acids and derivatives	Amino acids, peptides, and analogues	Dipeptides	3.04852e+08	167017968.29216155	77611500.2810616	500879423.821632	572695417.4535449	190948876.74999908	502959494.1729883	298767834.6784807	712264106.361852	639477482.2838131	379262390.0001335	169842989.34649992	765436041.9351009	282353923.0936851	431326925.314365	213761031.5196746	555805436.9020166	118016014.59688333	345936141.7444818	718980862.3874744
Com_598_pos	Glycyl-L-leucine	Organic acids and derivatives	Carboxylic acids and derivatives	Amino acids, peptides, and analogues	Peptides	25943204.318962324	30595571.25569842	774663655.485116	300188083.6180132	229766591.6526696	47608858.928546615	67528025.17011039	13136348.108624369	144250911.93929404	59194613.34023566	122289427.82013138	55779659.02148023	198534739.51472703	856396323.6256237	27854102.872783706	494301949.5670925	156942019.21210128	52792467.121620126	175539799.05835503	129170350.73014268
Com_6023_pos	4-Aminoindole	Organoheterocyclic compounds	Indoles and derivatives	Indoles	Indoles	701290.4542026888	677063.9249498775	659103.5198432154	678825.3756928333	518311.4356126814	867879.6749951934	573289.0813222234	733098.8618557618	880731.5553116119	773741.1843974967	511004.0924601242	68802905.13390306	733666.3421303263	999079.3550719648	1067090.364971036	244766.72559136263	953376.387723602	631862.856655695	1539691.9411983162	669875.1173957782
Com_6033_pos	YKK					22968620.16680995	4480310.72193764	7853600.263752149	27862918.800346743	24678485.414221097	3121469.8341029007	9446229.647120446	34822380.237388134	39880995.82796609	15195915.169070996	26271818.97034125	4419016.279371263	19307639.37726403	9597921.583907658	22554125.118930463	15257235.962040417	14518315.39532796	4979903.092405011	12214094.265061924	36329233.57035839
Com_604_pos	Caffeine	Organoheterocyclic compounds	Imidazopyrimidines	Purines and purine derivatives	Xanthines	9816482.672155011	6580532.067905871	52962263.00237539	60426324.1383972	4295652.8596768025	18279054.48346022	28943396.32432478	214956600.5596539	885497186.5608077	5269667.082349425	28514648.504947823	878548189.016559	166567830.1554185	63471285.35584316	5108192.682716984	10472408.428828016	6848096.088750499	7727477.292703356	1258756745.57732	113519463.58374532
Com_6058_pos	Biochanin A	Phenylpropanoids and polyketides	Isoflavonoids	O-methylated isoflavonoids	4'-O-methylisoflavones	53905718.080728695	3109144.1640541186	534259.5041914213	387898.2701318065	387432.1783032711	653486.0570498906	581450.079637112	382949.57748780405	575558.7278207014	562159.6944283765	403825.4502984096	603698.6321844906	573205.5359137793	510911.7993759534	461996.2505891445	1299232.6821195302	654422.6510502433	520565.96323482855	1605924.8665622664	440194.3785847022
Com_6060_pos	IMK					420426.3632402619	731680.7986974677	53081164.60667516	15809273.082684504	4372385.743445447	1185718.367896884	974475.805446191	599893.6487512867	603298.1753743851	390724.5483745343	3917265.154168899	1821254.6500570276	7673307.879208052	19702687.665191736	447629.41908292536	4499580.686897221	1741716.7338890985	7700962.126687315	7048130.014243305	1003169.1201058548
Com_6075_pos	Genistin	Phenylpropanoids and polyketides	Isoflavonoids	Isoflavonoid O-glycosides	Isoflavonoid O-glycosides	15218577.987465918	5126135.146329529	2386869.748337869	1330018.0049444025	1947530.6525145464	1827180.800522668	4729323.832871464	2950279.999719768	2189608.086929305	2808772.7307429947	2324930.912524045	6969484.278714733	2890061.1099735843	2475738.5109617817	3596864.5859655333	1588262.0305080267	2406086.271906102	4270350.138452814	2449712.3790802117	1698768.7123325572
Com_6092_pos	ethyl 2-cyano-3-[(2-oxoazepan-3-yl)amino]acrylate					15536503.78463459	17216613.50626375	2261012.547574287	21664310.96751153	32010895.04233677	1562958.4821104903	16070629.27699523	35652966.305671364	34006002.709948465	12150317.717849191	37288451.48756265	23931914.1531463	9349172.32729152	6049789.435945733	21249068.14314225	3457565.709907147	6242640.969073203	10341384.12622208	8921488.959929584	35768679.42458541
Com_6095_pos	Adipamide	Lipids and lipid-like molecules	Fatty Acyls	Fatty amides	Fatty amides	8896782.619897328	6499870.582715329	27805583.900339235	30218924.83351088	13423872.092219507	13761798.486371769	5324919.856556275	6393983.051042604	16754538.9773641	8860708.788614497	11296757.905021224	12459672.90413269	24910007.69189576	26262771.412651356	15104409.46679733	29674882.080348548	13911409.218476212	9643363.84753932	12273844.415293263	13718580.871162212
Com_6098_pos	Quinic acid	Organic oxygen compounds	Organooxygen compounds	Alcohols and polyols	Quinic acids and derivatives	2818428.4806804806	3051141.6073370124	4188328.30689151	4351382.692007798	6073978.525998839	6149741.474995685	7281927.6953241555	4066510.357233936	9225526.001866313	5618701.750803811	4630479.421848306	5851352.974977026	6742975.768740994	7404997.72882328	4436167.123352828	8090991.881236349	4592439.606637577	4533123.748843278	12541091.00046368	8106917.681520607
Com_6108_pos	11(Z),14(Z),17(Z)-Eicosatrienoic acid	Lipids and lipid-like molecules	Fatty Acyls	Fatty acids and conjugates	Long-chain fatty acids	3119383.587826177	2109042.939300105	8152134.990474219	11315954.23219171	3081368.9991480564	2658888.72077497	1591433.112001666	2053834.1141430277	5401515.734431469	3139439.098160415	1484390.3122747282	1978624.9586462365	2517995.8508288204	2.75848e+06	3128118.676338876	22953656.12361561	3288876.5342377704	3720656.827862513	9246880.139600802	1696799.8490605664
Com_6119_pos	4-oxo-5-phenylpentanoic acid					2345609.942305736	918590.4340817034	13925571.325541826	11163118.849088248	3293375.1355026746	3127235.8717853846	1868103.2331131608	1293001.8440968494	9392121.244668089	3068798.6795148985	2015920.6318382472	1342434.3652305854	5740299.072578749	11050081.950308016	2679936.8568837717	34011859.32808227	4243442.698964028	8080657.665063576	4175522.249390056	10088857.245153692
Com_612_pos	Thymine	Organoheterocyclic compounds	Diazines	Pyrimidines and pyrimidine derivatives	Hydroxypyrimidines	10170323.81656023	18626130.60206743	161499411.7171431	70761829.59182867	44882893.62520235	48672288.42640351	113047562.9236272	12157158.449737389	77388881.82740824	32984893.62965637	8456129.14221822	79534848.8831462	33181848.79954631	217180909.15762484	10153352.351939838	188793168.40460992	66321062.537055016	19689483.84666972	60507971.51517382	25421768.965773687
Com_613_pos	7-(2-aminophenyl)heptanoic acid					316542023.8012241	347010958.77762234	97090941.38790284	319576963.83566374	633109645.7173693	141072382.40535697	614859830.6345818	564985993.1999322	510927909.4368129	751978449.3306346	535764486.6078813	360084240.3375155	879904830.1530935	153076394.5491807	614947880.4464593	204366322.39359143	722407679.602791	208045283.68545145	497920598.5240676	699896337.4298086
Com_6130_pos	N1-isopropyl-2-(phenylthio)benzamide					2130974.797275868	2381851.525652936	1028311.795805458	15295079.58165014	10390949.156339068	5407620.29723822	56122337.6263974	1230528.1544229952	19574466.26909468	5074508.112347212	33106515.437285516	18697702.408163182	11475932.428834818	31735048.09527396	4446180.4372239085	6796467.942540569	505748.1113484205	4618445.442521056	3083978.829000567	26839356.06562026
Com_6132_pos	2-methyl-2,3,4,5-tetrahydro-1,5-benzoxazepin-4-one					8389226.461631268	3339229.4738040385	10829238.574315002	8000700.445329343	6206554.623684503	20169666.569278	3259307.973720238	4116560.1033384944	9269069.138679512	7643741.338189859	3286216.9430043777	5403138.452057589	12293392.054470526	24038306.232575323	5417928.456385289	34707756.85730653	12414295.503664488	6905998.449344203	10143782.152249	6668350.220776394
[truncated: 688 more rows]

## Sheet: Figure 5
Soure data of figure 5A
positive ion mode
	NR											R
Name	NR10001	NR10002	NR10003	NR10004	NR10005	NR10006	NR10007	NR10008	NR10009	NR10010	R10001	R10002	R10003	R10004	R10005	R10006	R10007	R10008	R10009	R10010
Lenalidomide	1.17833e+07	9.98674e+06	2.26845e+06	1.18311e+07	1.05354e+07	3.26945e+06	9.18559e+06	7.74156e+06	2.98265e+07	2.47106e+07	1.38689e+07	5.02929e+07	4.53601e+07	6.10164e+07	2.74833e+07	1.02772e+08	5.34885e+06	7.83208e+06	2.64125e+07	3.47884e+07
[truncated: 101 more rows]

## Sheet: Figure 6
Soure data of figure 6A
[truncated: 105 more rows]

## Sheet: Figure 7
Figure 7A	The original pictures are in Figure 7A
[truncated: 99 more rows]

[truncated: 1 more sheets: Figure 8]
